# Supplementary material for: Post-transcriptional regulation in the myo1Δ mutant of Saccharomyces cerevisiae
Source: BMC Genomics. 2010 Dec 2;11:690. doi: 10.1186/1471-2164-11-690 (PMC3017085; doi:10.1186/1471-2164-11-690)
Supplement: Additional file 1 — Rivera-Ruiz, Rodríguez-Quiñones, Akamine, and Rodríguez-Medina. Table of 25 biological process categories referenced by Osprey: Network Visualization System and used for GSEA in this study. [file 1471-2164-11-690-S1.XLS]

## Sheet: Sheet1
Supplementary Table S3. Biological Process C ategories used for Gene Set Enrichment Analysis in this study.
Metabolism
Protein transport
Transport
Additional file 1. Biological Function Categories
Unknown
Transcription
DNA metabolism
Sporulation
Cell organization and biogenesis
RNA processing
Protein degradation
Stress response
Autophagy
DNA damage response
DNA repair
Cell cycle
Carbohydrate metabolism
Protein biosynthesis
Protein amino acid phosphorylation
DNA replication
Signal transduction
Mating
DNA recombination
Ribosome biogenesis
Budding
RNA localization
