# Supplementary material for: Post-transcriptional regulation in the myo1Δ mutant of Saccharomyces cerevisiae
Source: BMC Genomics. 2010 Dec 2;11:690. doi: 10.1186/1471-2164-11-690 (PMC3017085; doi:10.1186/1471-2164-11-690)
Supplement: Additional file 4 — Rivera-Ruiz, Rodríguez-Quiñones, Akamine, and Rodríguez-Medina. Table of post-transcriptionally regulated mRNAs (p≤0.01) in myo1Δ strains divided according to biological process categories. All differentially expressed genes are identified with their corresponding GO annotations, log2-transformed fold change ratios, and p-values. [file 1471-2164-11-690-S4.XLS]

## Sheet: Sheet1
		Additional file 4: Post-transcriptionally regulated mRNAs in myo1Δ strains. (p≤ 0.01)
YORF	Gene name	Description		Fold Change	p-value
Metabolism
Up regulated
YLR160C	ASP3-4, ASP3	Asp3-4p|Cell-wall L-asparaginase II, involved in asparagine catabolism; expression is induced during nitrogen starvation; four copies of ASP3 are present in the genome reference strain S288C; protein coding		44	0.00100483
YLR157C	ASP3-2, ASP3	Asp3-2p|Cell-wall L-asparaginase II, involved in asparagine catabolism; expression is induced during nitrogen starvation; four copies of ASP3 are present in the genome reference strain S288C; protein coding		43.01	0.00957543
YLR158C	ASP3-3, ASP3	Asp3-3p|Cell-wall L-asparaginase II, involved in asparagine catabolism; expression is induced during nitrogen starvation; four copies of ASP3 are present in the genome reference strain S288C; protein coding		27.01	0.00100483
YLR155C	ASP3-1, ASP3	Asp3-1p|Cell-wall L-asparaginase II, involved in asparagine catabolism; expression is induced during nitrogen starvation; four copies of ASP3 are present in the genome reference strain S288C; protein coding		19.01	0.00957543
YGR248W	SOL4	6-phosphogluconolactonase with similarity to Sol3p|Sol4p; protein coding		9.47	0.000912108
YJL153C	INO1	Ino1p|Inositol 1-phosphate synthase, involved in synthesis of inositol phosphates and inositol-containing phospholipids; transcription is coregulated with other phospholipid biosynthetic genes by Ino2p and Ino4p, which bind the UASINO DNA element; protein coding		9.04	0.00654764
YEL071W	DLD3	D-lactate dehydrogenase, part of the retrograde regulon which consists of genes whose expression is stimulated by damage to mitochondria and reduced in cells grown with glutamate as the sole nitrogen source, located in the cytoplasm|Dld3p; protein coding		9.01	0.0120866
YJL052W	TDH1, GLD3	Glyceraldehyde-3-phosphate dehydrogenase, isozyme 1, involved in glycolysis and gluconeogenesis; tetramer that catalyzes the reaction of glyceraldehyde-3-phosphate to 1,3 bis-phosphoglycerate; detected in the cytoplasm and cell-wall|Tdh1p; protein coding		8.24	0.0114677
YJR073C	OPI3, PEM2	Opi3p|Phospholipid methyltransferase (methylene-fatty-acyl-phospholipid synthase), catalyzes the last two steps in phosphatidylcholine biosynthesis; protein coding		6.27	0.000921664
YAL062W	GDH3, FUN51	Gdh3p|NADP(+)-dependent glutamate dehydrogenase, synthesizes glutamate from ammonia and alpha-ketoglutarate; rate of alpha-ketoglutarate utilization differs from Gdh1p; expression regulated by nitrogen and carbon sources; protein coding		6.26	0.000301903
YOR374W	ALD4, ALD7	Ald4p|Mitochondrial aldehyde dehydrogenase, required for growth on ethanol and conversion of acetaldehyde to acetate; phosphorylated; activity is K+ dependent; utilizes NADP+ or NAD+ equally as coenzymes; expression is glucose repressed; protein coding		6.03	0.00097355
YMR145C	NDE1, NDH1	Mitochondrial external NADH dehydrogenase, a type II NAD(P)H:quinone oxidoreductase that catalyzes the oxidation of cytosolic NADH; Nde1p and Nde2p provide cytosolic NADH to the mitochondrial respiratory chain|Nde1p; protein coding		5.01	0.000318917
YER037W	PHM8	Phm8p|Protein of unknown function, expression is induced by low phosphate levels and by inactivation of Pho85p; protein coding		4.19	0.000346322
YMR081C	ISF1, MBR3	Isf1p|Serine-rich, hydrophilic protein with similarity to Mbr1p; overexpression suppresses growth defects of hap2, hap3, and hap4 mutants; expression is under glucose control; cotranscribed with NAM7 in a cyp1 mutant; protein coding		3.98	0.000141206
YNR050C	LYS9, LYS13	Lys9p|Saccharopine dehydrogenase (NADP+, L-glutamate-forming); catalyzes the formation of saccharopine from alpha-aminoadipate 6-semialdehyde, which is the seventh step in lysine biosynthesis pathway; protein coding		3.41	0.000108493
YIL045W	PIG2	Pig2p|Putative type-1 protein phosphatase targeting subunit that tethers Glc7p type-1 protein phosphatase to Gsy2p glycogen synthase; protein coding		3.22	0.000645433
YDL182W	LYS20	Homocitrate synthase isozyme, catalyzes the condensation of acetyl-CoA and alpha-ketoglutarate to form homocitrate, which is the first step in the lysine biosynthesis pathway; highly similar to the other isozyme, Lys21p|Lys20p; protein coding		3.11	0.00544517
YGR254W	ENO1,HSP48	Eno1p|Enolase I, a phosphopyruvate hydratase that catalyzes the conversion of 2-phosphoglycerate to phosphoenolpyruvate during glycolysis and the reverse reaction during gluconeogenesis; expression is repressed in response to glucose; protein coding		2.99	0.000340558
YIR032C	DAL3	Dal3p|Ureidoglycolate hydrolase, converts ureidoglycolate to glyoxylate and urea in the third step of allantoin degradation; expression sensitive to nitrogen catabolite repression; protein coding		2.89	0.00138265
YNL148C	ALF1	Alf1p|Alpha-tubulin folding protein, similar to mammalian cofactor B; Alf1p-GFP localizes to cytoplasmic microtubules; required for the folding of alpha-tubulin and may play an additional role in microtubule maintenance; protein coding		2.87	0.000505408
YER035W	EDC2	Edc2p|RNA-binding protein, activates mRNA decapping directly by binding to the mRNA substrate and enhancing the activity of the decapping proteins Dcp1p and Dcp2p; protein coding		2.84	0.00355536
YGR244C	LSC2	Beta subunit of succinyl-CoA ligase, which is a mitochondrial enzyme of the TCA cycle that catalyzes the nucleotide-dependent conversion of succinyl-CoA to succinate|Lsc2p; protein coding		2.83	0.00872017
YIL111W	COX5B	Cox5bp|Subunit Vb of cytochrome c oxidase, which is the terminal member of the mitochondrial inner membrane electron transport chain; predominantly expressed during anaerobic growth while its isoform Va (Cox5Ap) is expressed during aerobic growth; protein coding		2.77	0.000154574
YKR061W	KTR2	Ktr2p|Mannosyltransferase involved in N-linked protein glycosylation; member of the KRE2/MNT1 mannosyltransferase family; protein coding		2.71	0.000490116
YEL066W	HPA3	D-Amino acid N-acetyltransferase, catalyzes N-acetylation of D-amino acids through ordered bi-bi mechanism in which acetyl-CoA is first substrate bound and CoA is last product liberated; similar to Hpa2p, acetylates histones weakly in vitro|Hpa3p; protein coding		2.68	0.00888214
YER026C	CHO1, PSS1	Cho1p|Phosphatidylserine synthase, functions in phospholipid biosynthesis; catalyzes the reaction CDP-diaclyglycerol + L-serine = CMP + L-1-phosphatidylserine, transcriptionally repressed by myo-inositol and choline; protein coding		2.61	0.000648444
YHR008C	SOD2	Mitochondrial superoxide dismutase, protects cells against oxygen toxicity; phosphorylated|Sod2p; protein coding		2.6	2.9e-05
YIL164C	NIT1	Nit1p|Nitrilase, member of the nitrilase branch of the nitrilase superfamily; in closely related species and other S. cerevisiae strain backgrounds YIL164C and adjacent ORF, YIL165C, likely constitute a single ORF encoding a nitrilase gene; protein coding		2.56	5.13e-05
YKL085W	MDH1	Mdh1p|Mitochondrial malate dehydrogenase, catalyzes interconversion of malate and oxaloacetate; involved in the tricarboxylic acid (TCA) cycle; phosphorylated; protein coding		2.55	0.00136736
YPL171C	OYE3, ZRG6	Oye3p|Widely conserved NADPH oxidoreductase containing flavin mononucleotide (FMN), homologous to Oye2p with slight differences in ligand binding and catalytic properties; may be involved in sterol metabolism; protein coding		2.54	0.006507
YJR148W	TWT2, BAT2, ECA40	Bat2p|Cytosolic branched-chain amino acid aminotransferase, homolog of murine ECA39; highly expressed during stationary phase and repressed during logarithmic phase; protein coding		2.53	5.49e-05
YLR133W	CKI1	Choline kinase, catalyzing the first step in phosphatidylcholine synthesis via the CDP-choline (Kennedy pathway); exhibits some ethanolamine kinase activity contributing to phosphatidylethanolamine synthesis via the CDP-ethanolamine pathway|Cki1p; protein coding		2.46	0.00255232
YDR204W	COQ4	Coq4p|Protein with a role in ubiquinone (Coenzyme Q) biosynthesis, possibly functioning in stabilization of Coq7p; located on the matrix face of the mitochondrial inner membrane; component of a mitochondrial ubiquinone-synthesizing complex; protein coding		2.37	0.00018981
YOR347C	PYK2	Pyk2p|Pyruvate kinase that appears to be modulated by phosphorylation; PYK2 transcription is repressed by glucose, and Pyk2p may be active under low glycolytic flux; protein coding		2.36	0.0003958
YKL117W	SBA1	Co-chaperone that binds to and regulates Hsp90 family chaperones; important for pp60v-src activity in yeast; homologous to the mammalian p23 proteins and like p23 can regulate telomerase activity|Sba1p; protein coding		2.34	0.00652604
YIL094C	LYS12, LYS10, LYS11	Homo-isocitrate dehydrogenase, an NAD-linked mitochondrial enzyme required for the fourth step in the biosynthesis of lysine, in which homo-isocitrate is oxidatively decarboxylated to alpha-ketoadipate|Lys12p; protein coding		2.29	0.000922065
YJR103W	URA8	Minor CTP synthase isozyme (see also URA7), catalyzes the ATP-dependent transfer of the amide nitrogen from glutamine to UTP, forming CTP, the final step in de novo biosynthesis of pyrimidines; involved in phospholipid biosynthesis|Ura8p; protein coding		2.28	6.08e-05
YKL029C	MAE1	Mae1p|Mitochondrial malic enzyme, catalyzes the oxidative decarboxylation of malate to pyruvate, which is a key intermediate in sugar metabolism and a precursor for synthesis of several amino acids; protein coding		2.22	5.9e-05
YER061C	CEM1	Cem1p|Mitochondrial beta-keto-acyl synthase with possible role in fatty acid synthesis; required for mitochondrial respiration; protein coding		2.21	0.00599238
YFR047C	BNA6, QPT1	Bna6p|Quinolinate phosphoribosyl transferase, required for biosynthesis of nicotinic acid from tryptophan via kynurenine pathway; protein coding		2.17	0.000803097
YKR091W	SRL3	Cytoplasmic protein that, when overexpressed, suppresses the lethality of a rad53 null mutation; potential Cdc28p substrate|Srl3p; protein coding		2.14	0.00886172
YDL078C	MDH3	Cytoplasmic malate dehydrogenase, catalyzes interconversion of malate and oxaloacetate; involved in the glyoxylate cycle|Mdh3p; protein coding		2.07	0.000140813
YPR037C	ERV2	Erv2p|Flavin-linked sulfhydryl oxidase localized to the endoplasmic reticulum lumen, involved in disulfide bond formation within the ER; protein coding		2.07	0.00620741
YLR251W	SYM1	Protein required for ethanol metabolism; induced by heat shock and localized to the inner mitochondrial membrane; homologous to mammalian peroxisomal membrane protein Mpv17|Sym1p; protein coding		2.01	0.00273672
YDL021W	GPM2	Gpm2p|Homolog of Gpm1p phosphoglycerate mutase which converts 3-phosphoglycerate to 2-phosphoglycerate in glycolysis; may be non-functional derivative of a gene duplication event; protein coding		2	0.00377543
YNL169C	PSD1	Phosphatidylserine decarboxylase of the mitochondrial inner membrane, converts phosphatidylserine to phosphatidylethanolamine|Psd1p; protein coding		1.99	0.00207732
YGR060W	ERG25	C-4 methyl sterol oxidase, catalyzes the first of three steps required to remove two C-4 methyl groups from an intermediate in ergosterol biosynthesis; mutants accumulate the sterol intermediate 4,4-dimethylzymosterol|Erg25p; protein coding		1.94	0.00425474
YAL039C	CYC3	Cyc3p|Cytochrome c heme lyase (holocytochrome c synthase), attaches heme to apo-cytochrome c (Cyc1p or Cyc7p) in the mitochondrial intermembrane space; human ortholog may have a role in microphthalmia with linear skin defects (MLS); protein coding		1.94	4.53e-05
YHR106W	TRR2	Mitochondrial thioredoxin reductase involved in protection against oxidative stress, required with Glr1p to maintain the redox state of Trx3p; contains active-site motif (CAVC) present in prokaryotic orthologs; binds NADPH and FAD|Trr2p; protein coding		1.93	0.00193931
YHR067W	HTD2, RMD12	Htd2p|Mitochondrial 3-hydroxyacyl-thioester dehydratase involved in fatty acid biosynthesis, required for respiratory growth and for normal mitochondrial morphology; protein coding		1.91	0.00295622
YNL240C	NAR1	Nar1p|Nuclear architecture related protein; component of the cytosolic iron-sulfur (FeS) protein assembly machinery, required for maturation of cytosolic and nuclear FeS proteins; homologous to human Narf; protein coding		1.9	0.00277203
YDR354W	TRP4	Anthranilate phosphoribosyl transferase of the tryptophan biosynthetic pathway, catalyzes the phosphoribosylation of anthranilate, subject to the general control system of amino acid biosynthesis|Trp4p; protein coding		1.87	0.000265125
YNL037C	IDH1	Idh1p|Subunit of mitochondrial NAD(+)-dependent isocitrate dehydrogenase, which catalyzes the oxidation of isocitrate to alpha-ketoglutarate in the TCA cycle; protein coding		1.86	0.00108965
YGR155W	CYS4, NHS5, STR4, VMA41	Cys4p|Cystathionine beta-synthase, catalyzes the synthesis of cystathionine from serine and homocysteine, the first committed step in cysteine biosynthesis; protein coding		1.86	0.0107142
YPL273W	SAM4	S-adenosylmethionine-homocysteine methyltransferase, functions along with Mht1p in the conversion of S-adenosylmethionine (AdoMet) to methionine to control the methionine/AdoMet ratio|Sam4p; protein coding		1.85	0.000408871
YDR297W	SUR2, SYR2	Sphinganine C4-hydroxylase, catalyses the conversion of sphinganine to phytosphingosine in sphingolipid biosyntheis|Sur2p; protein coding		1.84	0.0117017
YER015W	FAA2, FAM1	Faa2p|Long chain fatty acyl-CoA synthetase; accepts a wider range of acyl chain lengths than Faa1p, preferring C9:0-C13:0; involved in the activation of endogenous pools of fatty acids; protein coding		1.83	0.00540377
YMR170C	ALD2	Ald2p|Cytoplasmic aldehyde dehydrogenase, involved in ethanol oxidation and beta-alanine biosynthesis; uses NAD+ as the preferred coenzyme; expression is stress induced and glucose repressed; very similar to Ald3p; protein coding		1.82	0.00166721
YLR231C	BNA5	Bna5p|Kynureninase, required for biosynthesis of nicotinic acid from tryptophan via kynurenine pathway; protein coding		1.79	0.00641158
YIR031C	DAL7, MLS2, MSL2	Dal7p|Malate synthase, role in allantoin degradation unknown; expression sensitive to nitrogen catabolite repression and induced by allophanate, an intermediate in allantoin degradation; protein coding		1.77	0.000423647
YML028W	TSA1, TPX1, ZRG14	Tsa1p|Ubiquitous housekeeping thioredoxin peroxidase, reduces reactive oxygen, nitrogen and sulfur species using thioredoxin as hydrogen donor; mediates redox regulation of the nuclear localization of Yap1p; deletion results in mutator phenotype; protein coding		1.76	0.00704467
YKL218C	SRY1	3-hydroxyaspartate dehydratase, deaminates L-threo-3-hydroxyaspartate to form oxaloacetate and ammonia; required for survival in the presence of hydroxyaspartate|Sry1p; protein coding		1.75	0.0103865
YPL227C	ALG5	Alg5p|UDP-glucose:dolichyl-phosphate glucosyltransferase, involved in asparagine-linked glycosylation in the endoplasmic reticulum; protein coding		1.71	0.00240551
YML056C	IMD4	Imd4p|Inosine monophosphate dehydrogenase, catalyzes the first step of GMP biosynthesis, member of a four-gene family in S. cerevisiae, constitutively expressed; ncRNA		1.67	0.00339852
YJR130C	STR2	Cystathionine gamma-synthase, converts cysteine into cystathionine|Str2p; protein coding		1.66	0.000906018
YFL018C	LPD1, HPD1	Dihydrolipoamide dehydrogenase, the lipoamide dehydrogenase component (E3) of the pyruvate dehydrogenase and 2-oxoglutarate dehydrogenase multi-enzyme complexes|Lpd1p; protein coding		1.63	0.00511686
YPL196W	OXR1	Oxr1p|Protein of unknown function required for normal levels of resistance to oxidative damage, null mutants are sensitive to hydrogen peroxide; member of a conserved family of proteins found in eukaryotes but not in prokaryotes; protein coding		1.63	0.00468957
YDL181W	INH1	Inh1p|Protein that inhibits ATP hydrolysis by the F1F0-ATP synthase, inhibitory function is enhanced by stabilizing proteins Stf1p and Stf2p; has similarity to Stf1p and both Inh1p and Stf1p exhibit the potential to form coiled-coil structures; protein coding		1.62	0.00189461
YOL096C	COQ3	Coq3p|O-methyltransferase, catalyzes two different O-methylation steps in ubiquinone (Coenzyme Q) biosynthesis; component of a mitochondrial ubiquinone-synthesizing complex; protein coding		1.62	0.00357342
YKL152C	GPM1	Gpm1p|Tetrameric phosphoglycerate mutase, mediates the conversion of 3-phosphoglycerate to 2-phosphoglycerate during glycolysis and the reverse reaction during gluconeogenesis; protein coding		1.61	0.00949034
YMR287C	MSU1, DSS1	3'-5' exoribonuclease, component of the mitochondrial degradosome along with the ATP-dependent RNA helicase Suv3p; the degradosome associates with the ribosome and mediates turnover of aberrant or unprocessed RNAs|Dss1p; protein coding		1.59	0.00486101
YPL177C	CUP9	Cup9p|Homeodomain-containing transcriptional repressor of PTR2, which encodes a major peptide transporter; imported peptides activate ubiquitin-dependent proteolysis, resulting in degradation of Cup9p and de-repression of PTR2 transcription; protein coding		1.59	0.000303345
YIR037W	HYR1, GPX3, ORP1	Hyr1p|Thiol peroxidase that functions as a hydroperoxide receptor to sense intracellular hydroperoxide levels and transduce a redox signal to the Yap1p transcription factor; protein coding		1.58	0.00734325
YMR303C	ADH2, ADR2	Adh2p|Glucose-repressible alcohol dehydrogenase II, catalyzes the conversion of ethanol to acetaldehyde; involved in the production of certain carboxylate esters; regulated by ADR1; protein coding		1.55	0.0107361
YJR049C	UTR1	ATP-NADH kinase; phosphorylates both NAD and NADH; active as a hexamer; enhances the activity of ferric reductase (Fre1p)|Utr1p; protein coding		1.55	0.00148355
YEL044W	IES6	Ies6p|Protein that associates with the INO80 chromatin remodeling complex under low-salt conditions; protein coding		1.53	0.0126892
YEL042W	GDA1	Gda1p|Guanosine diphosphatase located in the Golgi, involved in the transport of GDP-mannose into the Golgi lumen by converting GDP to GMP after mannose is transferred its substrate; protein coding		1.52	0.000950474
YPL006W	NCR1	Ncr1p|Vacuolar membrane protein that transits through the biosynthetic vacuolar protein sorting pathway, involved in sphingolipid metabolism; glycoprotein and functional orthologue of human Niemann Pick C1 (NPC1) protein; protein coding		1.52	0.0102295
YEL036C	ANP1, GEM3, MNN8	Anp1p|Subunit of the alpha-1,6 mannosyltransferase complex; type II membrane protein; has a role in retention of glycosyltransferases in the Golgi; involved in osmotic sensitivity and resistance to aminonitrophenyl propanediol; protein coding		1.5	0.0145073
YGL154C	LYS5	Lys5p|Phosphopantetheinyl transferase involved in lysine biosynthesis; converts inactive apo-form of Lys2p (alpha-aminoadipate reductase) into catalytically active holo-form by posttranslational addition of phosphopantetheine; protein coding		1.49	0.00575406
YDR148C	KGD2	Dihydrolipoyl transsuccinylase, component of the mitochondrial alpha-ketoglutarate dehydrogenase complex, which catalyzes the oxidative decarboxylation of alpha-ketoglutarate to succinyl-CoA in the TCA cycle; phosphorylated|Kgd2p; protein coding		1.48	0.000789396
YEL046C	GLY1	Gly1p|Threonine aldolase, catalyzes the cleavage of L-allo-threonine and L-threonine to glycine; involved in glycine biosynthesis; protein coding		1.48	0.0032189
YEL003W	GIM4, PFD2	Gim4p|Subunit of the heterohexameric cochaperone prefoldin complex which binds specifically to cytosolic chaperonin and transfers target proteins to it; protein coding		1.47	0.0118353
YPL057C	SUR1, BCL21, CSG1, LPE15	Probable catalytic subunit of a mannosylinositol phosphorylceramide (MIPC) synthase, forms a complex with probable regulatory subunit Csg2p; function in sphingolipid biosynthesis is overlapping with that of Csh1p|Sur1p; protein coding		1.47	0.000970509
YGL065C	ALG2	Alg2p|Mannosyltransferase that catalyzes two consecutive steps in the N-linked glycosylation pathway; alg2 mutants exhibit temperature-sensitive growth and abnormal accumulation of the lipid-linked oligosaccharide Man2GlcNAc2-PP-Dol; protein coding		1.46	0.0128934
YER014W	HEM14	Hem14p|Protoporphyrinogen oxidase, a mitochondrial enzyme that catalyzes the seventh step in the heme biosynthetic pathway, converting protoporphyrinogen IX to protoporphyrin IX; protein coding		1.46	0.0128909
YIL107C	PFK26	6-phosphofructo-2-kinase, inhibited by phosphoenolpyruvate and sn-glycerol 3-phosphate, has negligible fructose-2,6-bisphosphatase activity, transcriptional regulation involves protein kinase A|Pfk26p; protein coding		1.45	0.00144755
YLR134W	PDC5	Minor isoform of pyruvate decarboxylase, key enzyme in alcoholic fermentation, decarboxylates pyruvate to acetaldehyde, regulation is glucose- and ethanol-dependent, repressed by thiamine, involved in amino acid catabolism|Pdc5p; protein coding		1.44	0.00811622
YPR006C	ICL2	2-methylisocitrate lyase of the mitochondrial matrix, functions in the methylcitrate cycle to catalyze the conversion of 2-methylisocitrate to succinate and pyruvate; ICL2 transcription is repressed by glucose and induced by ethanol|Icl2p; protein coding		1.43	0.00130205
YDR368W	YPR1	2-methylbutyraldehyde reductase, may be involved in isoleucine catabolism|Ypr1p; protein coding		1.41	0.0025703
YGL017W	ATE1	Arginyl-tRNA-protein transferase, catalyzes post-translational conjugation of arginine to the amino termini of acceptor proteins which are then subject to degradation via the N-end rule pathway|Ate1p; protein coding		1.41	0.00401746
YPL135W	ISU1, NUA1	Conserved protein of the mitochondrial matrix, performs a scaffolding function during assembly of iron-sulfur clusters, interacts physically and functionally with yeast frataxin (Yfh1p); isu1 isu2 double mutant is inviable|Isu1p; protein coding		1.41	0.00196595
YDR158W	HOM2	Aspartic beta semi-aldehyde dehydrogenase, catalyzes the second step in the common pathway for methionine and threonine biosynthesis; expression regulated by Gcn4p and the general control of amino acid synthesis|Hom2p; protein coding		1.4	0.00933113
YIL124W	AYR1	Ayr1p|NADPH-dependent 1-acyl dihydroxyacetone phosphate reductase found in lipid particles, ER, and mitochondrial outer membrane; involved in phosphatidic acid biosynthesis; required for spore germination; capable of metabolizing steroid hormones; protein coding		1.4	0.00474748
YPL078C	ATP4, LPF7	Atp4p|Subunit b of the stator stalk of mitochondrial F1F0 ATP synthase, which is a large, evolutionarily conserved enzyme complex required for ATP synthesis; phosphorylated; protein coding		1.4	0.00296034
YGR147C	NAT2	N alpha-acetyl-transferase, transfers acetyl group from acetyl coenzyme A to the N-terminal methionine residues of proteins|Nat2p; protein coding		1.38	0.00974327
YPR057W	BRR1	Brr1p|snRNP protein component of spliceosomal snRNPs, required for pre-mRNA splicing and snRNP biogenesis; in null mutant newly-synthesized snRNAs are destabilized and 3'-end processing is slowed; protein coding		1.38	0.00319228
YLR450W	HMG2	Hmg2p|One of two isozymes of HMG-CoA reductase that convert HMG-CoA to mevalonate, a rate-limiting step in sterol biosynthesis; overproduction induces assembly of peripheral ER membrane arrays and short nuclear-associated membrane stacks; protein coding		1.37	0.00814383
YPL175W	SPT14, CWH6, GPI3	Spt14p|UDP-GlcNAc-binding and catalytic subunit of the enzyme that mediates the first step in glycosylphosphatidylinositol (GPI) biosynthesis, mutations cause defects in transcription and in biogenesis of cell wall proteins; protein coding		1.37	0.0133558
YDL216C	RRI1, CSN5, JAB1	Catalytic subunit of the COP9 signalosome (CSN) complex that acts as an isopeptidase in cleaving the ubiquitin-like protein Nedd8 from SCF ubiquitin ligases; metalloendopeptidase involved in the adaptation to pheromone signaling|Rri1p; protein coding		1.34	0.000961894
YER065C	ICL1	Icl1p|Isocitrate lyase, catalyzes the formation of succinate and glyoxylate from isocitrate, a key reaction of the glyoxylate cycle; expression of ICL1 is induced by growth on ethanol and repressed by growth on glucose; protein coding		1.31	0.00363918
YGR007W	MUQ1, ECT1	Choline phosphate cytidylyltransferase, catalyzes the second step of phosphatidylethanolamine biosynthesis; involved in the maintenance of plasma membrane; similar to mammalian CTP: phosphocholine cytidylyl-transferases|Muq1p; protein coding		1.31	0.00972528
YNL009W	IDP3	Idp3p|Peroxisomal NADP-dependent isocitrate dehydrogenase, catalyzes oxidation of isocitrate to alpha-ketoglutarate with the formation of NADP(H+), required for growth on unsaturated fatty acids; protein coding		1.29	0.00574519
YPL188W	POS5	Mitochondrial NADH kinase, phosphorylates NADH; also phosphorylates NAD(+) with lower specificity; required for the response to oxidative stress|Pos5p; protein coding		1.29	0.00318552
YIL097W	FYV10, GID9	Fyv10p|Protein of unknown function, required for survival upon exposure to K1 killer toxin; involved in proteasome-dependent catabolite inactivation of fructose-1,6-bisphosphatase; contains CTLH domain; protein coding		1.29	0.00196034
YDR289C	RTT103	Protein that interacts with exonuclease Rat1p and Rai1p and plays a role in transcription termination by RNA polymerase II, has an RPR domain (carboxy-terminal domain interacting domain); also involved in regulation of Ty1 transposition|Rtt103p; protein coding		1.28	0.0119593
YFR034C	PHO4	Basic helix-loop-helix (bHLH) transcription factor of the myc-family; binds cooperatively with Pho2p to the PHO5 promoter; function is regulated by phosphorylation at multiple sites and by phosphate availability|Pho4p; protein coding		1.27	0.00674129
YGL107C	RMD9	Mitochondrial protein required for respiratory growth; mutant phenotype and genetic interactions suggest a role in delivering mt mRNAs to ribosomes; located on matrix face of the inner membrane and loosely associated with mitoribosomes|Rmd9p; protein coding		1.27	0.00812928
YGR204W	ADE3	Ade3p|Cytoplasmic trifunctional enzyme C1-tetrahydrofolate synthase, involved in single carbon metabolism and required for biosynthesis of purines, thymidylate, methionine, and histidine; protein coding		1.27	0.0093013
YOR323C	PRO2	Gamma-glutamyl phosphate reductase, catalyzes the second step in proline biosynthesis|Pro2p; protein coding		1.27	0.00212939
YHR063C	PAN5	2-dehydropantoate 2-reductase, part of the pantothenic acid pathway, structurally homologous to E. coli panE|Pan5p; protein coding		1.25	0.00275127
YOR143C	THI80	Thi80p|Thiamine pyrophosphokinase, phosphorylates thiamine to produce the coenzyme thiamine pyrophosphate (thiamine diphosphate); protein coding		1.24	0.012621
YPL258C	THI21	Hydroxymethylpyrimidine phosphate kinase, involved in the last steps in thiamine biosynthesis; member of a gene family with THI20 and THI22; functionally redundant with Thi20p|Thi21p; protein coding		1.24	0.0109207
YDR236C	FMN1	Fmn1p|Riboflavin kinase, phosphorylates riboflavin to form riboflavin monophosphate (FMN), which is a necessary cofactor for many enzymes; localizes to microsomes and to the mitochondrial inner membrane; protein coding		1.22	0.00610337
YGL040C	HEM2	Delta-aminolevulinate dehydratase, a homo-octameric enzyme, catalyzes the conversion of delta-aminolevulinic acid to porphobilinogen, the second step in the heme biosynthetic pathway; localizes to both the cytoplasm and nucleus|Hem2p; protein coding		1.22	0.0125473
YGL119W	ABC1, COQ8	Abc1p|Protein required for ubiquinone (coenzyme Q) biosynthesis and for respiratory growth; exhibits genetic interaction with COQ9, suggesting a common function; similar to prokaryotic proteins involved in early steps of ubiquinone biosynthesis; protein coding		1.21	0.00443157
YMR113W	FOL3	Dihydrofolate synthetase, involved in folic acid biosynthesis; catalyzes the conversion of dihydropteroate to dihydrofolate in folate coenzyme biosynthesis|Fol3p; protein coding		1.18	0.00947591
YFR025C	HIS2	His2p|Histidinolphosphatase, catalyzes the eighth step in histidine biosynthesis; mutations cause histidine auxotrophy and sensitivity to Cu, Co, and Ni salts; transcription is regulated by general amino acid control; protein coding		1.17	0.0102936
Down regulated
YJL031C	BET4	Alpha subunit of Type II geranylgeranyltransferase required for vesicular transport between the endoplasmic reticulum and the Golgi; provides a membrane attachment moiety to Rab-like proteins Ypt1p and Sec4p|Bet4p; protein coding		-1.19	0.0118418
YPR179C	HDA3, PLO1	Hda3p|Subunit of a possibly tetrameric trichostatin A-sensitive class II histone deacetylase complex that contains an Hda1p homodimer and an Hda2p-Hda3p heterodimer; required for the activity of the complex; has similarity to Hda2p; protein coding		-1.22	0.000443859
YHR047C	AAP1	Arginine/alanine aminopeptidase, overproduction stimulates glycogen accumulation		-1.27	0.0105516
YDL122W	UBP1	Ubiquitin-specific protease that removes ubiquitin from ubiquitinated proteins; cleaves at the C terminus of ubiquitin fusions irrespective of their size; capable of cleaving polyubiquitin chains|Ubp1p; protein coding		-1.29	0.0129768
YML111W	BUL2	Bul2p|Component of the Rsp5p E3-ubiquitin ligase complex, involved in intracellular amino acid permease sorting, functions in heat shock element mediated gene expression, essential for growth in stress conditions, functional homolog of BUL1; protein coding		-1.3	0.00284186
YKL181W	PRS1, PRP1	5-phospho-ribosyl-1(alpha)-pyrophosphate synthetase, involved in nucleotide, histidine, and tryptophan biosynthesis; one of five related enzymes, which are active as heteromultimeric complexes|Prs1p; protein coding		-1.31	0.00517948
YHR144C	DCD1	Dcd1p|Deoxycytidine monophosphate (dCMP) deaminase required for dCTP and dTTP synthesis; expression is NOT cell cycle regulated; protein coding		-1.31	0.0121933
YDL040C	NAT1, AAA1	Nat1p|Subunit of the N-terminal acetyltransferase NatA (Nat1p, Ard1p, Nat5p); N-terminally acetylates many proteins, which influences multiple processes such as the cell cycle, heat-shock resistance, mating, sporulation, and telomeric silencing; protein coding		-1.33	0.0105536
YMR108W	ILV2, SMR1, THI1	Acetolactate synthase, catalyses the first common step in isoleucine and valine biosynthesis and is the target of several classes of inhibitors, localizes to the mitochondria; expression of the gene is under general amino acid control|Ilv2p; protein coding		-1.37	0.00400994
YOR355W	GDS1	Gds1p|Protein of unknown function, required for growth on glycerol as a carbon source; the authentic, non-tagged protein is detected in highly purified mitochondria in high-throughput studies; protein coding		-1.41	0.0128083
YJR010W	MET3	ATP sulfurylase, catalyzes the primary step of intracellular sulfate activation, essential for assimilatory reduction of sulfate to sulfide, involved in methionine metabolism|Met3p; protein coding		-1.42	0.0106508
YJL002C	OST1, NLT1	Alpha subunit of the oligosaccharyltransferase complex of the ER lumen, which catalyzes asparagine-linked glycosylation of newly synthesized proteins|Ost1p; protein coding		-1.46	0.00472363
YDR062W	LCB2, SCS1, TSC1	Component of serine palmitoyltransferase, responsible along with Lcb1p for the first committed step in sphingolipid synthesis, which is the condensation of serine with palmitoyl-CoA to form 3-ketosphinganine|Lcb2p; protein coding		-1.52	0.00110958
YBR213W	MET8	Bifunctional dehydrogenase and ferrochelatase, involved in the biosynthesis of siroheme, a prosthetic group used by sulfite reductase; required for sulfate assimilation and methionine biosynthesis|Met8p; protein coding		-1.52	0.00627173
YPR069C	SPE3	Spe3p|Spermidine synthase, involved in biosynthesis of spermidine and also in biosynthesis of pantothenic acid; spermidine is required for growth of wild-type cells; protein coding		-1.52	0.00339546
YBR095C	RXT2, RAF60	Rxt2p|Subunit of the histone deacetylase Rpd3L complex; possibly involved in cell fusion and invasive growth; protein coding		-1.6	0.00245508
YJR139C	HOM6	Hom6p|Homoserine dehydrogenase (L-homoserine:NADP oxidoreductase), dimeric enzyme that catalyzes the third step in the common pathway for methionine and threonine biosynthesis; enzyme has nucleotide-binding, dimerization and catalytic regions; protein coding		-1.62	0.000638033
YBL039C	URA7	Major CTP synthase isozyme (see also URA8), catalyzes the ATP-dependent transfer of the amide nitrogen from glutamine to UTP, forming CTP, the final step in de novo biosynthesis of pyrimidines; involved in phospholipid biosynthesis|Ura7p; protein coding		-1.65	0.00157868
YBR058C	UBP14, GID6	Ubiquitin-specific protease that specifically disassembles unanchored ubiquitin chains; involved in fructose-1,6-bisphosphatase (Fbp1p) degradation; similar to human isopeptidase T|Ubp14p; protein coding		-1.67	0.00428957
YJR016C	ILV3	Dihydroxyacid dehydratase, catalyzes third step in the common pathway leading to biosynthesis of branched-chain amino acids|Ilv3p; protein coding		-1.69	0.0125304
YBR003W	COQ1	Coq1p|Hexaprenyl pyrophosphate synthetase, catalyzes the first step in ubiquinone (coenzyme Q) biosynthesis; protein coding		-1.7	0.00568131
YBR176W	ECM31	Ecm31p|Ketopantoate hydroxymethyltransferase, required for pantothenic acid biosynthesis, converts 2-oxoisovalerate into 2-dehydropantoate; protein coding		-1.72	0.00997715
YPR074C	TKL1	Tkl1p|Transketolase, similar to Tkl2p; catalyzes conversion of xylulose-5-phosphate and ribose-5-phosphate to sedoheptulose-7-phosphate and glyceraldehyde-3-phosphate in the pentose phosphate pathway; needed for synthesis of aromatic amino acids; protein coding		-1.74	0.0106095
YBR011C	IPP1, PPA1	Cytoplasmic inorganic pyrophosphatase (PPase), catalyzes the rapid exchange of oxygens from Pi with water, highly expressed and essential for viability, active-site residues show identity to those from E. coli PPase|Ipp1p; protein coding		-1.78	0.0129628
YJL183W	MNN11	Mnn11p|Subunit of a Golgi mannosyltransferase complex that also contains Anp1p, Mnn9p, Mnn10p, and Hoc1p, and mediates elongation of the polysaccharide mannan backbone; has homology to Mnn10p; protein coding		-1.78	0.00978244
YBR036C	CSG2, CLS2	Csg2p|Endoplasmic reticulum membrane protein, required for mannosylation of inositolphosphorylceramide and for growth at high calcium concentrations; protein coding		-1.83	0.0116385
YBR221C	PDB1	E1 beta subunit of the pyruvate dehydrogenase (PDH) complex, which is an evolutionarily-conserved multi-protein complex found in mitochondria|Pdb1p; protein coding		-1.87	0.010136
YPL086C	ELP3, HPA1, TOT3	Elp3p|Subunit of Elongator complex, which is required for modification of wobble nucleosides in tRNA; exhibits histone acetyltransferase activity that is directed to histones H3 and H4; disruption confers resistance to K. lactis zymotoxin; protein coding		-1.89	0.00115177
YBR263W	SHM1, SHMT1, TMP3	Mitochondrial serine hydroxymethyltransferase, involved in one-carbon metabolism|Shm1p; protein coding		-1.9	0.00608681
YAL003W	EFB1, TEF5	Efb1p|Translation elongation factor 1 beta; stimulates nucleotide exchange to regenerate EF-1 alpha-GTP for the next elongation cycle; part of the EF-1 complex, which facilitates binding of aminoacyl-tRNA to the ribosomal A site; ncRNA		-1.94	0.000838056
YBR143C	SUP45, SAL4, SUP1, SUP47	Polypeptide release factor involved in translation termination; mutant form acts as a recessive omnipotent suppressor|Sup45p; protein coding		-2	0.00568602
YBR153W	RIB7	Diaminohydroxyphoshoribosylaminopyrimidine deaminase; catalyzes the second step of the riboflavin biosynthesis pathway|Rib7p; protein coding		-2	0.000228337
YHR137W	ARO9	Aro9p|Aromatic aminotransferase II, catalyzes the first step of tryptophan, phenylalanine, and tyrosine catabolism; protein coding		-2.14	0.00988086
YBR166C	TYR1	Prephenate dehydrogenase involved in tyrosine biosynthesis, expression is dependent on phenylalanine levels|Tyr1p; protein coding		-2.27	0.000473116
YKL001C	MET14	Adenylylsulfate kinase, required for sulfate assimilation and involved in methionine metabolism|Met14p; protein coding		-2.3	0.0105437
YHR174W	ENO2	Eno2p|Enolase II, a phosphopyruvate hydratase that catalyzes the conversion of 2-phosphoglycerate to phosphoenolpyruvate during glycolysis and the reverse reaction during gluconeogenesis; expression is induced in response to glucose; protein coding		-2.5	7.56e-05
YBR015C	MNN2, CRV4, LDB8, TTP1	Alpha-1,2-mannosyltransferase, responsible for addition of the first alpha-1,2-linked mannose to form the branches on the mannan backbone of oligosaccharides, localizes to an early Golgi compartment|Mnn2p; protein coding		-2.54	0.000279731
YBR058C-A	TSC3	Protein that stimulates the activity of serine palmitoyltransferase (Lcb1p, Lcb2p) several-fold; involved in sphingolipid biosynthesis|Tsc3p; protein coding		-2.66	0.00303964
YPL265W	DIP5	Dicarboxylic amino acid permease, mediates high-affinity and high-capacity transport of L-glutamate and L-aspartate; also a transporter for Gln, Asn, Ser, Ala, and Gly		-3.86	0.000268945
YCR040W	MATALPHA1, ALPHA1	Matalpha1p|Transcriptional co-activator involved in regulation of mating-type-specific gene expression; targets the transcription factor Mcm1p to the promoters of alpha-specific genes; one of two genes encoded by the MATalpha mating type cassette; protein coding		-4.23	0.00561825
YPL061W	ALD6, ALD1	Ald6p|Cytosolic aldehyde dehydrogenase, activated by Mg2+ and utilizes NADP+ as the preferred coenzyme; required for conversion of acetaldehyde to acetate; constitutively expressed; locates to the mitochondrial outer surface upon oxidative stress; protein coding		-6.75	0.00428624
Protein Biosynthesis
Up regulated
YAL005C	SSA1, YG100	ATPase involved in protein folding and nuclear localization signal (NLS)-directed nuclear transport; member of heat shock protein 70 (HSP70) family; forms a chaperone complex with Ydj1p; localized to the nucleus, cytoplasm, and cell wall|Ssa1p; protein coding		5.21	8.36e-06
YPR163C	TIF3, RBL3, STM1	Tif3p|Translation initiation factor eIF-4B, has RNA annealing activity; contains an RNA recognition motif and binds to single-stranded RNA; protein coding		2.97	0.00205755
YFR049W	YMR31	Mitochondrial ribosomal protein of the small subunit, has similarity to human mitochondrial ribosomal protein MRP-S36|Ymr31p; protein coding		2.23	0.0135678
YJR113C	RSM7	Mitochondrial ribosomal protein of the small subunit, has similarity to E. coli S7 ribosomal protein|Rsm7p; protein coding		1.58	0.00223828
Down regulated
YKL142W	MRP8, YKL3	Mrp8p|Putative mitochondrial ribosomal protein, has similarity to E. coli ribosomal protein S2; protein coding		1.57	0.0120871
YNL137C	NAM9, MNA6	Mitochondrial ribosomal component of the small subunit|Nam9p; protein coding		-1.17	0.0101932
YDL044C	MTF2, NAM1	Mitochondrial matrix protein that interacts with an N-terminal region of mitochondrial RNA polymerase (Rpo41p) and couples RNA processing and translation to transcription|Mtf2p; protein coding		-1.28	0.00956019
YLR291C	GCD7	Beta subunit of the translation initiation factor eIF2B, the guanine-nucleotide exchange factor for eIF2; activity subsequently regulated by phosphorylated eIF2; first identified as a negative regulator of GCN4 expression|Gcd7p; protein coding		-1.29	0.0115072
YJL138C	TIF2	Tif2p|Translation initiation factor eIF4A, identical to Tif1p; DEA(D/H)-box RNA helicase that couples ATPase activity to RNA binding and unwinding; forms a dumbbell structure of two compact domains connected by a linker; interacts with eIF4G; protein coding		-1.32	0.00372981
YGL103W	RPL28, CYH2	Ribosomal protein of the large (60S) ribosomal subunit, has similarity to E. coli L15 and rat L27a ribosomal proteins; may have peptidyl transferase activity; can mutate to cycloheximide resistance|Rpl28p; protein coding		-1.33	0.0087012
YHR011W	DIA4	Dia4p|Probable mitochondrial seryl-tRNA synthetase, mutant displays increased invasive and pseudohyphal growth; protein coding		-1.34	0.00263936
YOR361C	PRT1, CDC63, DNA26	Prt1p|Subunit of the core complex of translation initiation factor 3(eIF3), essential for translation; part of a subcomplex (Prt1p-Rpg1p-Nip1p) that stimulates binding of mRNA and tRNA(i)Met to ribosomes; protein coding		-1.39	0.00854235
YGR083C	GCD2, GCD12	Delta subunit of the translation initiation factor eIF2B, the guanine-nucleotide exchange factor for eIF2; activity subsequently regulated by phosphorylated eIF2; first identified as a negative regulator of GCN4 expression|Gcd2p; protein coding		-1.4	0.00332722
YOR076C	SKI7, YOR29-27	Putative GTPase that mediates interactions via its N-terminus between the exosome and Ski complex (Ski2p, Ski3p, Ski8p) which operate in the 3'-to-5' mRNA-decay pathway; cytoplasmic protein required for degrading nonstop mRNAs|Ski7p; protein coding		-1.41	0.0135117
YPR033C	HTS1, TSM4572	Cytoplasmic and mitochondrial histidine tRNA synthetase; encoded by a single nuclear gene that specifies two messages; efficient mitochondrial localization requires both a presequence and an amino-terminal sequence|Hts1p; protein coding		-1.41	0.0029315
YGR220C	MRPL9	Mitochondrial ribosomal protein of the large subunit|Mrpl9p; protein coding		-1.43	0.00109807
YER025W	GCD11, SUI4	Gamma subunit of the translation initiation factor eIF2, involved in the identification of the start codon; binds GTP when forming the ternary complex with GTP and tRNAi-Met|Gcd11p; protein coding		-1.43	0.00161715
YLR075W	RPL10, GRC5, QSR1	Protein component of the large (60S) ribosomal subunit, responsible for joining the 40S and 60S subunits; regulates translation initiation; has similarity to rat L10 ribosomal protein and to members of the QM gene family|Rpl10p; protein coding		-1.43	0.0111179
YBR079C	RPG1, TIF32	Rpg1p|Subunit of the core complex of translation initiation factor 3(eIF3), essential for translation; part of a subcomplex (Prt1p-Rpg1p-Nip1p) that stimulates binding of mRNA and tRNA(i)Met to ribosomes; protein coding		-1.47	0.00342068
YDR012W	RPL4B	Protein component of the large (60S) ribosomal subunit, nearly identical to Rpl4Ap and has similarity to E. coli L4 and rat L4 ribosomal proteins|Rpl4bp; protein coding		-1.5	0.00678571
YER050C	RSM18	Mitochondrial ribosomal protein of the small subunit, has similarity to E. coli S18 ribosomal protein|Rsm18p; protein coding		-1.51	0.0078144
YGR084C	MRP13	Mitochondrial ribosomal protein of the small subunit|Mrp13p; protein coding		-1.56	0.0109723
YPL198W	RPL7B	Protein component of the large (60S) ribosomal subunit, nearly identical to Rpl7Ap and has similarity to E. coli L30 and rat L7 ribosomal proteins; contains a conserved C-terminal Nucleic acid Binding Domain (NDB2)|Rpl7bp; ncRNA		-1.61	0.0130776
YKL003C	MRP17	Mitochondrial ribosomal protein of the small subunit; MRP17 exhibits genetic interactions with PET122, encoding a COX3-specific translational activator|Mrp17p; protein coding		-1.67	0.0111439
YHL001W	RPL14B	Protein component of the large (60S) ribosomal subunit, nearly identical to Rpl14Ap and has similarity to rat L14 ribosomal protein|Rpl14bp; protein coding		-1.79	0.00245262
YHR010W	RPL27A, RPL27	Protein component of the large (60S) ribosomal subunit, nearly identical to Rpl27Bp and has similarity to rat L27 ribosomal protein|Rpl27ap; protein coding		-1.87	0.000307364
YGR094W	VAS1	Mitochondrial and cytoplasmic valyl-tRNA synthetase|Vas1p; protein coding		-1.87	0.00119438
YGR085C	RPL11B	Protein component of the large (60S) ribosomal subunit, nearly identical to Rpl11Ap; involved in ribosomal assembly; depletion causes degradation of proteins and RNA of the 60S subunit; has similarity to E. coli L5 and rat L11|Rpl11bp; protein coding		-1.88	0.00148858
YIL078W	THS1	Threonyl-tRNA synthetase, essential cytoplasmic protein|Ths1p; protein coding		-1.95	0.00250414
YBL090W	MRP21, MRP50	Mitochondrial ribosomal protein of the large subunit; MRP21 exhibits genetic interactions with mutations in the COX2 and COX3 mRNA 5'-untranslated leader sequences|Mrp21p; protein coding		-1.95	0.0111439
YKL006W	RPL14A	N-terminally acetylated protein component of the large (60S) ribosomal subunit, nearly identical to Rpl14Bp and has similarity to rat L14 ribosomal protein; rpl14a csh5 double null mutant exhibits synthetic slow growth|Rpl14ap; protein coding		-1.97	0.00799477
YOL039W	RPP2A, RPL44, RPLA2	Ribosomal protein P2 alpha, a component of the ribosomal stalk, which is involved in the interaction between translational elongation factors and the ribosome; regulates the accumulation of P1 (Rpp1Ap and Rpp1Bp) in the cytoplasm|Rpp2ap; protein coding		-2.01	0.00312952
YJL136C	RPS21B	Protein component of the small (40S) ribosomal subunit; nearly identical to Rps21Ap and has similarity to rat S21 ribosomal protein|Rps21bp; protein coding		-2.01	0.00953779
YBR251W	MRPS5	Mitochondrial ribosomal protein of the small subunit|Mrps5p; protein coding		-2.02	0.00186012
YLR333C	RPS25B	Protein component of the small (40S) ribosomal subunit; nearly identical to Rps25Ap and has similarity to rat S25 ribosomal protein|Rps25bp; protein coding		-2.07	7.17e-05
YHR141C	RPL42B, MAK18	Protein component of the large (60S) ribosomal subunit, identical to Rpl42Ap and has similarity to rat L44; required for propagation of the killer toxin-encoding M1 double-stranded RNA satellite of the L-A double-stranded RNA virus|Rpl42bp; protein coding		-2.11	0.0051502
YFL034C-A	RPL22B, YFL035C-B	Protein component of the large (60S) ribosomal subunit, has similarity to Rpl22Ap and to rat L22 ribosomal protein|Rpl22bp; protein coding		-2.11	0.000165792
YMR230W	RPS10B	Protein component of the small (40S) ribosomal subunit; nearly identical to Rps10Ap and has similarity to rat ribosomal protein S10|Rps10bp; protein coding		-2.15	0.00157331
YBR282W	MRPL27	Mitochondrial ribosomal protein of the large subunit|Mrpl27p; protein coding		-2.17	0.00223923
YBR122C	MRPL36	Mitochondrial ribosomal protein of the large subunit; overproduction suppresses mutations in the COX2 leader peptide-encoding region|Mrpl36p; protein coding		-2.22	0.00808879
YOR167C	RPS28A, RPS33A	Protein component of the small (40S) ribosomal subunit; nearly identical to Rps28Bp and has similarity to rat S28 ribosomal protein|Rps28ap; protein coding		-2.34	0.00557138
YDL075W	RPL31A, RPL34	Protein component of the large (60S) ribosomal subunit, nearly identical to Rpl31Bp and has similarity to rat L31 ribosomal protein; associates with the karyopherin Sxm1p|Rpl31ap; protein coding		-2.36	0.00621473
YIL069C	RPS24B, RPS24EB	Protein component of the small (40S) ribosomal subunit; identical to Rps24Ap and has similarity to rat S24 ribosomal protein|Rps24bp; protein coding		-2.38	0.000993022
YGR027C	RPS25A, RPS31A	Protein component of the small (40S) ribosomal subunit; nearly identical to Rps25Bp and has similarity to rat S25 ribosomal protein|Rps25ap; protein coding		-2.39	8.71e-06
YNL301C	RPL18B, RP28B	Protein component of the large (60S) ribosomal subunit, identical to Rpl18Ap and has similarity to rat L18 ribosomal protein|Rpl18bp; protein coding		-2.4	0.0016323
YMR260C	TIF11	Tif11p|Translation initiation factor eIF1A, essential protein that forms a complex with Sui1p (eIF1) and the 40S ribosomal subunit and scans for the start codon; C-terminus associates with Fun12p (eIF5B); N terminus interacts with eIF2 and eIF3; protein coding		-2.41	0.0013014
YDL191W	RPL35A, SOS1	Protein component of the large (60S) ribosomal subunit, identical to Rpl35Bp and has similarity to rat L35 ribosomal protein|Rpl35ap; protein coding		-2.42	0.0118552
YOR063W	RPL3, MAK8, TCM1, YOR29-14	Protein component of the large (60S) ribosomal subunit, has similarity to E. coli L3 and rat L3 ribosomal proteins; involved in the replication and maintenance of killer double stranded RNA virus|Rpl3p; protein coding		-2.5	0.00302635
YLR325C	RPL38	Protein component of the large (60S) ribosomal subunit, has similarity to rat L38 ribosomal protein|Rpl38p; protein coding		-2.51	3.91e-05
YLR287C-A	RPS30A	Protein component of the small (40S) ribosomal subunit; nearly identical to Rps30Bp and has similarity to rat S30 ribosomal protein|Rps30ap; protein coding		-2.51	0.00814013
YJL189W	RPL39, PUB2, RPL46, SPB2	Protein component of the large (60S) ribosomal subunit, has similarity to rat L39 ribosomal protein; required for ribosome biogenesis; exhibits genetic interactions with SIS1 and PAB1|Rpl39p; protein coding		-2.61	5.76e-05
YOR234C	RPL33B	Ribosomal protein L37 of the large (60S) ribosomal subunit, nearly identical to Rpl33Ap and has similarity to rat L35a; rpl33b null mutant exhibits normal growth while rpl33a rpl33b double null mutant is inviable|Rpl33bp; protein coding		-2.89	9.74e-05
YBR084C-A	RPL19A	Protein component of the large (60S) ribosomal subunit, nearly identical to Rpl19Bp and has similarity to rat L19 ribosomal protein; rpl19a and rpl19b single null mutations result in slow growth, while the double null mutation is lethal|Rpl19ap; protein coding		-2.95	0.000304349
YJL191W	RPS14B, CRY2	Ribosomal protein 59 of the small subunit, required for ribosome assembly and 20S pre-rRNA processing; mutations confer cryptopleurine resistance; nearly identical to Rps14Ap and similar to E. coli S11 and rat S14 ribosomal proteins|Rps14bp; protein coding		-2.95	0.0109581
YOR369C	RPS12	Protein component of the small (40S) ribosomal subunit; has similarity to rat ribosomal protein S12|Rps12p; protein coding		-2.96	0.00361732
YDR382W	RPP2B, RPL45, YPA1	Ribosomal protein P2 beta, a component of the ribosomal stalk, which is involved in the interaction between translational elongation factors and the ribosome; regulates the accumulation of P1 (Rpp1Ap and Rpp1Bp) in the cytoplasm|Rpp2bp; protein coding		-3.14	0.0013002
YOR293W	RPS10A	Protein component of the small (40S) ribosomal subunit; nearly identical to Rps10Bp and has similarity to rat ribosomal protein S10|Rps10ap; protein coding		-3.15	3.23e-05
YBL076C	ILS1	Cytoplasmic isoleucine-tRNA synthetase, target of the G1-specific inhibitor reveromycin A|Ils1p; protein coding		-3.18	0.00336757
YBL087C	RPL23A	Protein component of the large (60S) ribosomal subunit, identical to Rpl23Bp and has similarity to E. coli L14 and rat L23 ribosomal proteins|Rpl23ap; protein coding		-3.73	0.0141404
YBL092W	RPL32	Protein component of the large (60S) ribosomal subunit, has similarity to rat L32 ribosomal protein; overexpression disrupts telomeric silencing|Rpl32p; protein coding		-4.28	0.00986109
YBL027W	RPL19B	Protein component of the large (60S) ribosomal subunit, nearly identical to Rpl19Ap and has similarity to rat L19 ribosomal protein; rpl19a and rpl19b single null mutations result in slow growth, while the double null mutation is lethal|Rpl19bp; protein coding		-4.39	0.000129088
YBL072C	RPS8A	Protein component of the small (40S) ribosomal subunit; identical to Rps8Bp and has similarity to rat S8 ribosomal protein|Rps8ap; protein coding		-8	1.43e-05
RNA processing
Up regulated
YCL017C	NFS1, SPL1	Cysteine desulfurase involved in iron-sulfur cluster (Fe/S) biogenesis; required for the post-transcriptional thio-modification of mitochondrial and cytoplasmic tRNAs; essential protein located predominantly in mitochondria|Nfs1p; protein coding		2.52	0.000196561
YHL034C	SBP1, SSB1, SSBR1	Putative RNA binding protein; involved in translational repression and found in cytoplasmic P bodies; found associated with small nucleolar RNAs snR10 and snR11|Sbp1p; protein coding		2.07	0.000896384
YOR274W	MOD5	Delta 2-isopentenyl pyrophosphate:tRNA isopentenyl transferase, required for biosynthesis of the modified base isopentenyladenosine in mitochondrial and cytoplasmic tRNAs; gene is nuclear and encodes two isozymic forms|Mod5p; protein coding		1.75	0.010548
YDR243C	PRP28	Prp28p|RNA helicase in the DEAD-box family, involved in RNA isomerization at the 5' splice site; protein coding		1.73	0.00630718
YJR017C	ESS1, PIN1, PTF1	Ess1p|Peptidylprolyl-cis/trans-isomerase (PPIase) specific for phosphorylated serine and threonine residues N-terminal to proline; regulates phosphorylation of the RNA polymerase II large subunit (Rpo21p) C-terminal domain; protein coding		1.7	0.00011275
YHR006W	STP2	Stp2p|Transcription factor, activated by proteolytic processing in response to signals from the SPS sensor system for external amino acids; activates transcription of amino acid permease genes; protein coding		1.64	0.0115362
YDR473C	PRP3, RNA3	Prp3p|Splicing factor, component of the U4/U6-U5 snRNP complex; protein coding		1.5	0.00661912
YKL208W	CBT1, SOC1	Cbt1p|Protein involved in 5' end processing of mitochondrial COB, 15S_rRNA, and RPM1 transcripts; may also have a role in 3' end processing of the COB pre-mRNA; displays genetic interaction with cell cycle-regulated kinase Dbf2p; protein coding		1.43	0.0026678
YNL286W	CUS2	Cus2p|Protein that binds to U2 snRNA and Prp11p, may be involved in U2 snRNA folding; contains two RNA recognition motifs (RRMs); protein coding		1.34	0.014299
YPL151C	PRP46, NTC50	Prp46p|Splicing factor that is found in the Cef1p subcomplex of the spliceosome; protein coding		1.34	0.00739162
YNL221C	POP1	Pop1p|Subunit of both RNase MRP, which cleaves pre-rRNA, and nuclear RNase P, which cleaves tRNA precursors to generate mature 5' ends; binds to the RPR1 RNA subunit in RNase P; protein coding		1.31	0.0100647
YKL012W	PRP40	Prp40p|U1 snRNP protein involved in splicing, interacts with the branchpoint-binding protein during the formation of the second commitment complex; protein coding		1.2	0.00951762
YGL243W	TAD1	Tad1p|tRNA-specific adenosine deaminase, deaminates adenosine-37 to inosine in tRNA-Ala; protein coding		1.18	0.0112231
Down regulated
YDL209C	CWC2, NTC40	Cwc2p|Protein involved in pre-mRNA splicing, component of a complex containing Cef1p; interacts with Prp19p; contains an RNA recognition motif; has similarity to S. pombe Cwf2p; protein coding		-1.19	0.00654292
YDL112W	TRM3	2'-O-ribose methyltransferase, catalyzes the ribose methylation of the guanosine nucleotide at position 18 of tRNAs|Trm3p; protein coding		-1.26	0.0135794
YPL228W	CET1, CES5	Beta (RNA 5'-triphosphatase) subunit of the mRNA capping enzyme, a heterodimer (the other subunit is CEG1, a guanylyltransferase) involved in adding the 5' cap to mRNA; the mammalian enzyme is a single bifunctional polypeptide|Cet1p; protein coding		-1.27	0.00497142
YPL217C	BMS1	Bms1p|Essential conserved nucleolar GTP-binding protein required for synthesis of 40S ribosomal subunits and for processing of the 35S pre-rRNA at sites A0, A1, and A2; interacts with Rcl1p, has similarity to Tsr1p; protein coding		-1.3	0.00770316
YLR277C	YSH1, BRR5	Putative endoribonuclease, subunit of the mRNA cleavage and polyadenylation specificity complex required for 3' processing of mRNAs|Ysh1p; protein coding		-1.33	0.0124447
YML049C	RSE1	Protein involved in pre-mRNA splicing; component of the pre-spliceosome; associates with U2 snRNA; involved in ER to Golgi transport|Rse1p; protein coding		-1.36	0.000542561
YDR194C	MSS116	DEAD-box protein required for efficient splicing of mitochondrial Group I and II introns; non-polar RNA helicase that also facilities strand annealing|Mss116p; protein coding		-1.39	0.0142262
YPR101W	SNT309, NTC25	Component of NineTeen complex (NTC) containing Prp19p involved in mRNA splicing, interacts physically and genetically with Prp19p|Snt309p; protein coding		-1.48	0.00235681
YJL209W	CBP1	Cbp1p|Mitochondrial protein that interacts with the 5'-untranslated region of the COB mRNA and has a role in its stability and translation; found in a complex at the inner membrane along with Pet309p; protein coding		-1.49	0.0041387
YJL124C	LSM1, SPB8	Lsm (Like Sm) protein; forms heteroheptameric complex (with Lsm2p, Lsm3p, Lsm4p, Lsm5p, Lsm6p, and Lsm7p) involved in degradation of cytoplasmic mRNAs|Lsm1p; protein coding		-1.5	0.00882748
YLR222C	UTP13	Nucleolar protein, component of the small subunit (SSU) processome containing the U3 snoRNA that is involved in processing of pre-18S rRNA|Utp13p; protein coding		-1.51	0.00869399
YDR235W	PRP42, MUD16, SNU65	Prp42p|U1 snRNP protein involved in splicing, required for U1 snRNP biogenesis; contains multiple tetriatricopeptide repeats; protein coding		-1.58	0.000120929
YCL031C	RRP7	Essential protein involved in rRNA processing and ribosome biogenesis|Rrp7p; protein coding		-1.72	0.00451278
YLR316C	TAD3	Subunit of tRNA-specific adenosine-34 deaminase, forms a heterodimer with Tad2p that converts adenosine to inosine at the wobble position of several tRNAs|Tad3p; protein coding		-1.72	0.00142904
YBR119W	MUD1	Mud1p|U1 snRNP A protein, homolog of human U1-A; involved in nuclear mRNA splicing; protein coding		-1.77	0.0103348
YMR061W	RNA14	Cleavage and polyadenylation factor I (CF I) component involved in cleavage and polyadenylation of mRNA 3' ends; bridges interaction between Rna15p and Hrp1p in the CF I complex|Rna14p; protein coding		-1.77	0.0013892
YIR021W	MRS1, PET157	Mrs1p|Protein required for the splicing of two mitochondrial group I introns (BI3 in COB and AI5beta in COX1); forms a splicing complex, containing four subunits of Mrs1p and two subunits of the BI3-encoded maturase, that binds to the BI3 RNA; protein coding		-1.78	0.000138594
YOL123W	HRP1, NAB4, NAB5	Hrp1p|Subunit of cleavage factor I, a five-subunit complex required for the cleavage and polyadenylation of pre-mRNA 3' ends; RRM-containing heteronuclear RNA binding protein and hnRNPA/B family member that binds to poly (A) signal sequences; protein coding		-1.99	0.000631453
YBL004W	UTP20	Component of the small-subunit (SSU) processome, which is involved in the biogenesis of the 18S rRNA|Utp20p; protein coding		-2.22	0.000873524
Transcription
Up regulated
YKL109W	HAP4	Hap4p|Subunit of the heme-activated, glucose-repressed Hap2p/3p/4p/5p CCAAT-binding complex, a transcriptional activator and global regulator of respiratory gene expression; provides the principal activation function of the complex; protein coding		4.27	0.00336308
YCR097W	HMRA1, YCR097WB	Hmra1p|Silenced copy of a1 at HMR; homeobox corepressor that interacts with Alpha2p to repress haploid-specific gene transcription in diploid cells; protein coding		3.3	0.0101065
YIL154C	IMP2	Transcriptional activator involved in maintenance of ion homeostasis and protection against DNA damage caused by bleomycin and other oxidants		2.49	0.00556906
YIR018W	YAP5	Basic leucine zipper (bZIP) transcription factor|Yap5p; protein coding		2.47	0.000732896
YDR423C	CAD1, YAP2	AP-1-like bZIP transcriptional activator involved in stress responses, iron metabolism, and pleiotropic drug resistance; controls a set of genes involved in stabilizing proteins; binds consensus sequence TTACTAA; 5' UTR contains uORFs|Cad1p; protein coding		2.26	0.00281091
YOR358W	HAP5	Hap5p|Subunit of the heme-activated, glucose-repressed Hap2/3/4/5 CCAAT-binding complex, a transcriptional activator and global regulator of respiratory gene expression; required for assembly and DNA binding activity of the complex; protein coding		2.07	0.000443859
YGR044C	RME1, CSP1	Rme1p|Zinc finger protein involved in control of meiosis; prevents meiosis by repressing IME1 expression and promotes mitosis by activating CLN2 expression; directly repressed by a1-a2 regulator; mediates cell type control of sporulation; protein coding		1.93	0.000396993
YGR097W	ASK10	Ask10p|Component of the RNA polymerase II holoenzyme, phosphorylated in response to oxidative stress; has a role in destruction of Ssn8p, which relieves repression of stress-response genes; protein coding		1.76	0.0032557
YOL108C	INO4	Ino4p|Transcription factor required for derepression of inositol-choline-regulated genes involved in phospholipid synthesis; forms a complex, with Ino2p, that binds the inositol-choline-responsive element through a basic helix-loop-helix domain; protein coding		1.63	0.0138683
YDR005C	MAF1	Maf1p|Negative regulator of RNA polymerase III; component of several signaling pathways that repress polymerase III transcription in response to changes in cellular environment; targets the initiation factor TFIIIB; protein coding		1.56	0.00168111
YLR141W	RRN5	Protein involved in transcription of rDNA by RNA polymerase I; transcription factor, member of UAF (upstream activation factor) family along with Rrn9p and Rrn10p|Rrn5p; protein coding		1.37	0.0115735
YOR229W	WTM2	Transcriptional repressor involved in regulation of meiosis and silencing; contains WD repeats|Wtm2p; protein coding		1.36	0.00246586
YOR113W	AZF1	Azf1p|Zinc-finger transcription factor, involved in induction of CLN3 transcription in response to glucose; genetic and physical interactions indicate a possible role in mitochondrial transcription or genome maintenance; protein coding		1.34	0.00997323
YGL166W	CUP2, ACE1	Copper-binding transcription factor; activates transcription of the metallothionein genes CUP1-1 and CUP1-2 in response to elevated copper concentrations|Cup2p; protein coding		1.31	0.00698883
YPR199C	ARR1, ACR1, YAP8	Arr1p|Transcriptional activator of the bZIP family, required for transcription of genes involved in resistance to arsenic compounds; protein coding		1.26	0.00730978
YGR246C	BRF1, PCF4, TDS4	Brf1p|TFIIIB B-related factor, one of three subunits of RNA polymerase III transcription initiation factor TFIIIB, binds TFIIIC and TBP and recruits RNA pol III to promoters, amino-terminal half is homologous to TFIIB; protein coding		1.22	0.012792
Down regulated
YMR270C	RRN9	Protein involved in promoting high level transcription of rDNA, subunit of UAF (upstream activation factor) for RNA polymerase I|Rrn9p; protein coding		-1.28	0.00543876
YML043C	RRN11	Protein required for rDNA transcription by RNA polymerase I, component of the core factor (CF) of rDNA transcription factor, which also contains Rrn6p and Rrn7p|Rrn11p; protein coding		-1.28	0.0136647
YOR116C	RPO31, RPC1, RPC160	RNA polymerase III subunit C160, part of core enzyme; similar to bacterial beta-prime subunit|Rpo31p; protein coding		-1.36	0.013668
YBR049C	REB1, GRF2	RNA polymerase I enhancer binding protein; DNA binding protein which binds to genes transcribed by both RNA polymerase I and RNA polymerase II; required for termination of RNA polymerase I transcription|Reb1p; protein coding		-1.36	0.00992531
YMR016C	SOK2	Nuclear protein that plays a regulatory role in the cyclic AMP (cAMP)-dependent protein kinase (PKA) signal transduction pathway; negatively regulates pseudohyphal differentiation; homologous to several transcription factors|Sok2p; protein coding		-1.39	0.00880335
YKL125W	RRN3	Protein required for transcription of rDNA by RNA polymerase I; transcription factor independent of DNA template; involved in recruitment of RNA polymerase I to rDNA|Rrn3p; protein coding		-1.43	0.0110361
YDR146C	SWI5	Swi5p|Transcription factor that activates transcription of genes expressed at the M/G1 phase boundary and in G1 phase; localization to the nucleus occurs during G1 and appears to be regulated by phosphorylation by Cdc28p kinase; protein coding		-1.48	0.00600226
YOR224C	RPB8	RNA polymerase subunit ABC14.5, common to RNA polymerases I, II, and III|Rpb8p; protein coding		-1.6	0.00112254
YOR341W	RPA190, RRN1	RNA polymerase I subunit; largest subunit of RNA polymerase I|Rpa190p; protein coding		-1.63	0.000526129
YOR210W	RPB10	RNA polymerase subunit ABC10-beta, common to RNA polymerases I, II, and III|Rpb10p; protein coding		-1.7	0.00865044
YPL038W	MET31	Met31p|Zinc-finger DNA-binding protein, involved in transcriptional regulation of the methionine biosynthetic genes, similar to Met32p; protein coding		-1.73	0.00508931
YPL037C	EGD1	Egd1p|Subunit beta1 of the nascent polypeptide-associated complex (NAC) involved in protein targeting, associated with cytoplasmic ribosomes; enhances DNA binding of the Gal4p activator; homolog of human BTF3b; protein coding		-1.74	0.00831601
YBL025W	RRN10	Protein involved in promoting high level transcription of rDNA, subunit of UAF (upstream activation factor) for RNA polymerase I|Rrn10p; protein coding		-1.86	0.0073673
YBR154C	RPB5	RNA polymerase subunit ABC27, common to RNA polymerases I, II, and III; contacts DNA and affects transactivation|Rpb5p; protein coding		-2.26	0.001629
Unknown Function
Up regulated
ORF:YNR034W-A		Unknown function		23	0.000568428
ORF:YER067W		Unknown function		14.37	0.000159441
ORF:YLR327C		Unknown function		12.72	0.00427657
YPL186C	UIP4	Protein that interacts with Ulp1p, a Ubl (ubiquitin-like protein)-specific protease for Smt3p protein conjugates; detected in a phosphorylated state in the mitochondrial outer membrane; also detected in ER and nuclear envelope|Uip4p; protein coding		7.83	0.013198
ORF:YKR075C		Unknown function		7.53	2.12e-05
YLR178C	TFS1, DKA1	Carboxypeptidase Y inhibitor, function requires acetylation by the NatB N-terminal acetyltransferase; phosphatidylethanolamine-binding protein involved in protein kinase A signaling pathway|Tfs1p; protein coding		7.38	8.79e-05
ORF:YER053C		Unknown function		5.78	5.4e-05
YCR004C	YCP4	Protein of unknown function, has sequence and structural similarity to flavodoxins; the authentic, non-tagged protein is detected in highly purified mitochondria in high-throughput studies|Ycp4p; protein coding		5.56	0.00204586
YIL136W	OM45	Om45p|Protein of unknown function, major constituent of the mitochondrial outer membrane; located on the outer (cytosolic) face of the outer membrane; protein coding		5.54	5.16e-05
ORF:YNL200C		Unknown function		5.5	5.1e-05
YDL048C	STP4	Protein containing a Kruppel-type zinc-finger domain; has similarity to Stp1p, Stp2p, and Stp3p|Stp4p; protein coding		5.15	0.000332685
YJL151C	SNA3	Integral membrane protein localized to vacuolar intralumenal vesicles, computational analysis of large-scale protein-protein interaction data suggests a possible role in either cell wall synthesis or protein-vacuolar targeting|Sna3p; protein coding		5.12	0.00170413
ORF:YJR096W		Unknown function		4.89	6.09e-05
ORF:YEL077C		Unknown function		4.74	4.97e-05
ORF:YLR257W		Unknown function		4.57	9.53e-05
ORF:YPL095C		Unknown function		4.52	0.00422714
ORF:YLL067C		Unknown function		4.5	0.000196167
ORF:YNL144C		Unknown function		4.2	0.00029587
YOR298C-A	MBF1, SUF13	Mbf1p|Transcriptional coactivator that bridges the DNA-binding region of Gcn4p and TATA-binding protein Spt15p; suppressor of frameshift mutations; protein coding		4.16	5.32e-06
YNL237W	YTP1	Probable type-III integral membrane protein of unknown function, has regions of similarity to mitochondrial electron transport proteins|Ytp1p; protein coding		4.12	0.00609237
ORF:YNL274C		Unknown function		4.06	2.38e-05
ORF:YOR289W		Unknown function		4	0.00172093
ORF:YBL113C		Unknown function		3.72	5.59e-05
ORF:YOL155C		Unknown function		3.49	0.00027663
YAL034C	FUN19	Fun19p|Non-essential protein of unknown function; protein coding		3.45	0.00118165
YDR242W	AMD2	Amd2p|Putative amidase; protein coding		3.33	0.000124039
ORF:YLR152C		Unknown function		3.25	0.000134729
YBR302C	COS2	Cos2p|Protein of unknown function, member of the DUP380 subfamily of conserved, often subtelomerically-encoded proteins; protein coding		3.18	0.00102246
YDL169C	UGX2	Protein of unknown function, transcript accumulates in response to any combination of stress conditions|Ugx2p; protein coding		3.17	0.00313697
YML132W	COS3	Cos3p|Protein involved in salt resistance; interacts with sodium:hydrogen antiporter Nha1p; member of the DUP380 subfamily of conserved, often subtelomerically-encoded proteins; protein coding		3.04	0.000397781
ORF:YKR046C		Unknown function		2.96	0.000366
ORF:YJL163C		Unknown function		2.89	0.000339828
ORF:YJL171C		Unknown function		2.88	2.68e-05
ORF:YLR179C		Unknown function		2.78	0.00500625
ORF:YIL165C		Unknown function		2.71	0.000498793
ORF:YLR156W		Unknown function		2.7	0.0117884
YOR042W	CUE5	Cue5p|Protein containing a CUE domain that binds ubiquitin, which may facilitate intramolecular monoubiquitination; green fluorescent protein (GFP)-fusion protein localizes to the cytoplasm in a punctate pattern; protein coding		2.65	0.0143315
ORF:YML133C		Unknown function		2.63	0.00010528
ORF:YIL077C		Unknown function		2.62	6.45e-05
ORF:YPR127W		Unknown function		2.61	0.00257209
ORF:YBR147W		Unknown function		2.6	0.00440886
ORF:YDL238C		Unknown function		2.57	0.000953676
YPL123C	RNY1	RNAse; member of the T(2) family of endoribonucleases|Rny1p; protein coding		2.56	7.56e-06
ORF:YBL049W		Unknown function		2.53	0.00165726
YGL096W	TOS8	Homeodomain-containing transcription factor; SBF regulated target gene that in turn regulates expression of genes involved in G1/S phase events such as bud site selection, bud emergence and cell cycle progression; similarity to Cup9p|Tos8p; protein coding		2.51	0.00302702
ORF:YCL049C		Unknown function		2.51	0.00012948
ORF:YDR476C		Unknown function		2.51	0.0036252
ORF:YIR016W		Unknown function		2.51	0.000148626
ORF:YJL144W		Unknown function		2.5	5.9e-05
YJL082W	IML2	Iml2p|Protein of unknown function; the authentic, non-tagged protein is detected in highly purified mitochondria in high-throughput studies; protein coding		2.49	0.000274524
YFL062W	COS4	Cos4p|Protein of unknown function, member of the DUP380 subfamily of conserved, often subtelomerically-encoded proteins; protein coding		2.47	1.29e-05
ORF:YPL067C		Unknown function		2.41	0.0101817
ORF:YLL066C		Unknown function		2.39	3.02e-05
ORF:YOR396W		Unknown function		2.39	8.62e-05
ORF:YPL176C		Unknown function		2.38	0.00128177
ORF:YJR008W		Unknown function		2.36	0.0064187
ORF:YHR209W		Unknown function		2.33	0.000135062
YCR047C	BUD23	Bud23p|Protein involved in bud-site selection; diploid mutants display a random budding pattern instead of the wild-type bipolar pattern; protein coding		2.33	0.000672318
ORF:YMR009W		Unknown function		2.33	0.000316793
ORF:YHR219W		Unknown function		2.32	4.68e-05
ORF:YGR250C		Unknown function		2.3	0.0141958
YJR127C	ZMS1, RSF2	Rsf2p|Zinc-finger protein involved in transcriptional control of both nuclear and mitochondrial genes, many of which specify products required for glycerol-based growth, respiration, and other functions; protein coding		2.3	0.0132746
ORF:YOR215C		Unknown function		2.25	0.000319899
ORF:YLR252W		Unknown function		2.25	4.39e-05
ORF:YER138W-A		Unknown function		2.24	0.00571768
ORF:YGR125W		Unknown function		2.24	0.000134733
ORF:YNL305C		Unknown function		2.24	0.000359235
ORF:YLR280C		Unknown function		2.23	0.000297084
ORF:YPR204W		Unknown function		2.21	0.000222719
ORF:YDL086W		Unknown function		2.19	0.000183564
ORF:YGR102C		Unknown function		2.16	0.000668916
ORF:YDL057W		Unknown function		2.14	9.77e-05
ORF:YFR018C		Unknown function		2.12	0.00887095
ORF:YIL121W		Unknown function		2.12	0.00176027
ORF:YBL107W-A		Unknown function		2.11	0.0111969
YNL215W	IES2	Ies2p|Protein that associates with the INO80 chromatin remodeling complex under low-salt conditions; protein coding		2.1	4.27e-05
ORF:YPR093C		Unknown function		2.09	0.00290245
ORF:YOR161C		Unknown function		2.05	0.00220917
YOL084W	PHM7	Phm7p|Protein of unknown function, expression is regulated by phosphate levels; green fluorescent protein (GFP)-fusion protein localizes to the cell periphery and vacuole; protein coding		2.04	0.000555807
ORF:YIR036C		Unknown function		2.04	0.00170444
ORF:YMR160W		Unknown function		2.04	0.00220015
YJR161C	COS5	Cos5p|Protein of unknown function, member the DUP380 subfamily of conserved, often subtelomerically-encoded proteins; protein coding		2.03	0.00081866
YNL015W	PBI2, LMA1	Cytosolic inhibitor of vacuolar proteinase B, required for efficient vacuole inheritance; with thioredoxin forms protein complex LMA1, which assists in priming SNARE molecules and promotes vacuole fusion|Pbi2p; protein coding		2.03	0.005401
ORF:YGR205W		Unknown function		2.03	0.00550719
ORF:YKL023W		Unknown function		2.03	0.00247254
YJL079C	PRY1	Protein of unknown function, has similarity to Pry2p and Pry3p and to the plant PR-1 class of pathogen related proteins|Pry1p; protein coding		2.02	0.0102968
ORF:YMR316C-B		Unknown function		2.02	8.88e-05
ORF:YJL213W		Unknown function		2	0.000460755
ORF:YMR086W		Unknown function		1.96	0.000932893
ORF:YMR031C		Unknown function		1.96	0.0123064
ORF:YJL055W		Unknown function		1.95	0.0011827
ORF:YCL033C		Unknown function		1.93	0.00137971
ORF:YGR127W		Unknown function		1.92	0.000610864
ORF:YPL170W		Unknown function		1.92	0.00138152
ORF:YHL021C		Unknown function		1.92	0.0125136
ORF:YHL010C		Unknown function		1.91	0.00331815
ORF:YGR268C		Unknown function		1.9	0.000323698
ORF:YLR271W		Unknown function		1.88	0.000119103
YHR146W	CRP1	Crp1p|Protein that binds to cruciform DNA structures; protein coding		1.87	0.00201429
ORF:YBR203W		Unknown function		1.87	0.00119562
YDL087C	LUC7, EPE1, EXM2	Essential protein associated with the U1 snRNP complex; splicing factor involved in recognition of 5' splice site; contains two zinc finger motifs; N-terminal zinc finger binds pre-mRNA|Luc7p; protein coding		1.87	0.00681547
ORF:YMR295C		Unknown function		1.85	7.15e-05
ORF:YOR059C		Unknown function		1.85	4.71e-05
YCL036W	GFD2	Gfd2p|Protein of unknown function, identified as a high-copy suppressor of a dbp5 mutation; protein coding		1.85	0.0121982
ORF:YMR210W		Unknown function		1.84	0.000277328
ORF:YHL050C		Unknown function		1.83	0.00879163
ORF:YAR028W		Unknown function		1.82	0.00966637
ORF:YCR076C		Unknown function		1.81	0.000197918
ORF:YDR306C		Unknown function		1.81	0.000485308
ORF:YHR151C		Unknown function		1.81	0.00521049
ORF:YIL177C		Unknown function		1.81	0.00111844
ORF:YJL161W		Unknown function		1.81	0.010526
ORF:YNL077W		Unknown function		1.81	0.00366459
ORF:YPL278C		Unknown function		1.81	0.00963366
YDR032C	PST2	Protein with similarity to members of a family of flavodoxin-like proteins; induced by oxidative stress in a Yap1p dependent manner; the authentic, non-tagged protein is detected in highly purified mitochondria in high-throughput studies|Pst2p; protein coding		1.8	0.000724224
ORF:YLL058W		Unknown function		1.79	0.00364039
ORF:YOR086C		Unknown function		1.79	0.000233612
ORF:YFR044C		Unknown function		1.78	0.00868514
ORF:YCR079W		Unknown function		1.75	0.00446996
ORF:YPL201C		Unknown function		1.75	0.00510862
ORF:YJL217W		Unknown function		1.71	0.00286846
YDL123W	SNA4	Protein of unknown function, localized to the vacuolar outer membrane|Sna4p; protein coding		1.7	0.000140127
ORF:YGL059W		Unknown function		1.7	0.00107746
ORF:YIL169C		Unknown function		1.7	0.0116204
ORF:YPR011C		Unknown function		1.69	0.000545564
ORF:YKR041W		Unknown function		1.69	0.00979153
ORF:YML116W-A		Unknown function		1.69	0.00644327
ORF:YDR391C		Unknown function		1.68	0.00352536
ORF:YHR080C		Unknown function		1.68	0.00087388
ORF:YIL042C		Unknown function		1.68	0.000143448
ORF:YIR035C		Unknown function		1.66	0.00237704
ORF:YJL123C		Unknown function		1.63	0.004244
ORF:YOR228C		Unknown function		1.63	0.000128537
ORF:YAR023C		Unknown function		1.61	0.0130734
ORF:YKL161C		Unknown function		1.61	0.0131373
ORF:YNL217W		Unknown function		1.61	0.00546216
ORF:YBR269C		Unknown function		1.6	0.000784262
ORF:YEL041W		Unknown function		1.6	0.00459398
ORF:YKL162C		Unknown function		1.6	0.00868006
YDR482C	CWC21	Component of a complex containing Cef1p, putatively involved in pre-mRNA splicing; may bind RNA; has similarity to S. pombe Cwf21p|Cwc21p; protein coding		1.59	0.00256837
ORF:YER119C		Unknown function		1.59	0.00128998
ORF:YKR018C		Unknown function		1.57	0.00516316
ORF:YMR315W		Unknown function		1.57	0.00530417
YSN1		Unknown function		1.57	0.00293585
ORF:YLR278C		Unknown function		1.56	0.000286599
ORF:YPL162C		Unknown function		1.56	0.0121122
YAL008W	FUN14	Fun14p|Mitochondrial protein of unknown function; protein coding		1.55	0.000596825
ORF:YCR061W		Unknown function		1.55	0.00789482
ORF:YHR159W		Unknown function		1.55	0.00385406
ORF:YIL157C		Unknown function		1.55	0.000295231
ORF:YPL159C		Unknown function		1.55	0.00238956
ORF:YFR003C		Unknown function		1.54	0.00347765
ORF:YHR131C		Unknown function		1.54	0.0091635
ORF:YHR140W		Unknown function		1.54	0.00779534
ORF:YNL010W		Unknown function		1.53	0.00436789
ORF:YLR352W		Unknown function		1.52	0.0113902
YAR027W	UIP3	Putative integral membrane protein of unknown function; interacts with Ulp1p at the nuclear periphery; member of DUP240 gene family|Uip3p; protein coding		1.51	0.00100211
ORF:YLR023C		Unknown function		1.5	0.000363379
ORF:YMR155W		Unknown function		1.5	0.000962253
ORF:YMR252C		Unknown function		1.5	0.00932286
ORF:YDR330W		Unknown function		1.49	0.000600597
ORF:YHR176W		Unknown function		1.49	0.00348738
ORF:YPR158W		Unknown function		1.49	0.0139152
ORF:YDR248C		Unknown function		1.48	0.000857137
ORF:YDR479C		Unknown function		1.48	0.0100594
YIL122W	POG1	Pog1p|Putative transcriptional activator that promotes recovery from pheromone induced arrest; inhibits both alpha-factor induced G1 arrest and repression of CLN1 and CLN2 via SCB/MCB promoter elements; potential Cdc28p substrate; SBF regulated; protein coding		1.47	0.00675795
ORF:YJL068C		Unknown function		1.47	0.0111905
ORF:YOL075C		Unknown function		1.47	0.00118464
ORF:YML002W		Unknown function		1.47	0.0109614
YML118W	NGL3	Ngl3p|Putative endonuclease, has a domain similar to a magnesium-dependent endonuclease motif in mRNA deadenylase Ccr4p; similar to Ngl1p and Ngl2p; protein coding		1.46	0.0120351
ORF:YMR085W		Unknown function		1.46	0.0143738
ORF:YMR029C		Unknown function		1.44	0.00215325
ORF:YNL208W		Unknown function		1.44	0.00206579
ORF:YOR155C		Unknown function		1.44	0.00510737
ORF:YOR179C		Unknown function		1.44	0.0128519
ORF:YDL091C		Unknown function		1.43	0.00698016
ORF:YER066W		Unknown function		1.43	0.00574581
ORF:YGL196W		Unknown function		1.43	0.000455465
ORF:YGL250W		Unknown function		1.43	0.00488398
ORF:YHL044W		Unknown function		1.43	0.00381161
ORF:YDR275W		Unknown function		1.41	0.0080555
ORF:YJR001W		Unknown function		1.41	0.00545819
ORF:YOL054W		Unknown function		1.41	0.00542579
ORF:YJL184W		Unknown function		1.4	0.0113083
ORF:YLL064C		Unknown function		1.4	0.0128842
ORF:YAL068C		Unknown function		1.39	0.0112277
ORF:YKR045C		Unknown function		1.39	0.00225531
ORF:YLR089C		Unknown function		1.39	0.00227332
ORF:YOL107W		Unknown function		1.39	0.0108062
ORF:YOL159C		Unknown function		1.39	0.00591441
YOL025W	LAG2, ECM36	Lag2p|Protein involved in determination of longevity; LAG2 gene is preferentially expressed in young cells; overexpression extends the mean and maximum life span of cells; protein coding		1.38	0.00296485
ORF:YGL198W		Unknown function		1.38	0.00412444
ORF:YJR014W		Unknown function		1.38	0.003191
ORF:YML087C		Unknown function		1.38	0.00360838
ORF:YOR343C		Unknown function		1.38	0.00414521
ORF:YPL236C		Unknown function		1.38	0.00941878
BOP1		Unknown function		1.37	0.00103781
ORF:YCR095C		Unknown function		1.37	0.00818678
ORF:YDL218W		Unknown function		1.37	0.0117988
ORF:YDR539W		Unknown function		1.37	0.00604647
ORF:YLL025W		Unknown function		1.37	0.00297007
ORF:YKL050C		Unknown function		1.37	0.0105511
ORF:YDL099W		Unknown function		1.36	0.00361158
ORF:YEL006W		Unknown function		1.36	0.00524864
ORF:YER004W		Unknown function		1.36	0.00632912
ORF:YGL161C		Unknown function		1.36	0.00195372
ORF:YOR138C		Unknown function		1.35	0.00161035
ORF:YPL110C		Unknown function		1.35	0.00295397
ORF:YOR283W		Unknown function		1.35	0.00441182
YLR375W	STP3	Stp3p|Zinc-finger protein of unknown function, possibly involved in pre-tRNA splicing and in uptake of branched-chain amino acids; protein coding		1.34	0.00220762
ORF:YLR128W		Unknown function		1.34	0.00287574
ORF:YDL144C		Unknown function		1.33	0.00787783
ORF:YHR194W		Unknown function		1.33	0.00178097
ORF:YMR265C		Unknown function		1.33	0.0048574
YOR281C	PLP2	Essential protein with similarity to phosducins, which are G-protein regulators; lethality of null mutation is functionally complemented by expression of mouse phosducin-like protein MgcPhLP|Plp2p; protein coding		1.32	0.00246736
ORF:YNL063W		Unknown function		1.32	0.00274214
ORF:YMR069W		Unknown function		1.31	0.0102426
ORF:YPR147C		Unknown function		1.31	0.00296194
ORF:YGL185C		Unknown function		1.3	0.00732197
ORF:YKL146W		Unknown function		1.3	0.00364274
ORF:YNL045W		Unknown function		1.3	0.00354272
YPL074W	YTA6	Putative ATPase of the CDC48/PAS1/SEC18 (AAA) family, localized to the cortex of mother cells but not to daughter cells|Yta6p; protein coding		1.29	0.00238491
ORF:YER077C		Unknown function		1.29	0.00855251
YKL094W	YJU3	Serine hydrolase with sequence similarity to monoglyceride lipase (MGL), localizes to lipid particles|Yju3p; protein coding		1.29	0.0131193
ORF:YLL055W		Unknown function		1.28	0.00269577
ORF:YNR068C		Unknown function		1.28	0.00381084
ORF:YIL137C		Unknown function		1.27	0.00456682
ORF:YJL192C		Unknown function		1.27	0.0125191
ORF:YKL133C		Unknown function		1.27	0.00189852
YHR211W	FLO5	Flo5p|Lectin-like cell wall protein (flocculin) involved in flocculation, binds to mannose chains on the surface of other cells, confers floc-forming ability that is chymotrypsin resistant but heat labile; similar to Flo1p; protein coding		1.26	0.00238434
ORF:YIL161W		Unknown function		1.26	0.00270007
ORF:YPR004C		Unknown function		1.26	0.00544402
ORF:YLR238W		Unknown function		1.25	0.0128226
ORF:YMR320W		Unknown function		1.23	0.0138323
YDR251W	PAM1	Essential protein of unknown function; exhibits variable expression during colony morphogenesis; overexpression permits survival without protein phosphatase 2A, inhibits growth, and induces a filamentous phenotype|Pam1p; protein coding		1.22	0.0121629
ORF:YLR460C		Unknown function		1.22	0.00555728
YJR084W	CSN12	Csn12p|Subunit of the Cop9 signalosome, which is required for deneddylation, or removal of the ubiquitin-like protein Rub1p from Cdc53p (cullin); involved in adaptation to pheromone signaling; protein coding		1.22	0.0116683
ORF:YLR283W		Unknown function		1.21	0.00545278
ORF:YER076C		Unknown function		1.2	0.0137095
ORF:YER051W		Unknown function		1.19	0.0119244
ORF:YML107C		Unknown function		1.19	0.00616283
ORF:YDR239C		Unknown function		1.17	0.0116605
Down regulated
ORF:YNR040W		Unknown function		-1.18	0.0121493
ORF:YDL189W		Unknown function		-1.2	0.0113327
ORF:YDL193W		Unknown function		-1.21	0.00550023
ORF:YJR142W		Unknown function		-1.23	0.00510235
ORF:YMR247C		Unknown function		-1.23	0.01222
ORF:YNL181W		Unknown function		-1.24	0.00551981
ORF:YOL137W		Unknown function		-1.24	0.00959122
ORF:YGR165W		Unknown function		-1.26	0.0120695
ORF:YBR259W		Unknown function		-1.27	0.013271
ORF:YHL026C		Unknown function		-1.27	0.0041089
ORF:YJR024C		Unknown function		-1.27	0.00325591
ORF:YML020W		Unknown function		-1.28	0.0101161
ORF:YPL030W		Unknown function		-1.28	0.0119442
ORF:YPR097W		Unknown function		-1.28	0.00777701
BUD19		Unknown function		-1.3	0.00943834
ORF:YMR209C		Unknown function		-1.3	0.0105965
ORF:YDR326C		Unknown function		-1.3	0.000485308
ORF:YBR273C		Unknown function		-1.32	0.00237058
ORF:YGL144C		Unknown function		-1.34	0.000655901
ORF:YGL101W		Unknown function		-1.35	0.00503888
ORF:YDR531W		Unknown function		-1.36	0.00630646
ORF:YIL110W		Unknown function		-1.38	0.0112831
ORF:YOR342C		Unknown function		-1.38	0.00141138
YJR040W	GEF1, CLC	Chloride channel localized to late- or post-Golgi vesicles, involved in iron metabolism; highly homologous to voltage-gated chloride channels in vertebrates|Gef1p; protein coding		-1.39	0.00847789
ORF:YBR099C		Unknown function		-1.4	0.000817131
YHR158C	KEL1	Kel1p|Protein required for proper cell fusion and cell morphology; functions in a complex with Kel2p to negatively regulate mitotic exit, interacts with Tem1p and Lte1p; localizes to regions of polarized growth; potential Cdc28p substrate; protein coding		-1.41	0.00158914
ORF:YML119W		Unknown function		-1.43	0.00583056
ORF:YMR158W		Unknown function		-1.43	0.000962253
ORF:YMR163C		Unknown function		-1.44	0.0133671
ORF:YOL031C		Unknown function		-1.44	0.0024483
ORF:YDL012C		Unknown function		-1.45	0.00476657
ORF:YER064C		Unknown function		-1.45	0.00574581
ORF:YGR106C		Unknown function		-1.45	0.0131063
ORF:YLR003C		Unknown function		-1.45	0.0104253
ORF:YLR162W		Unknown function		-1.45	0.00460204
ORF:YMR122W-A		Unknown function		-1.45	0.00108541
ORF:YDL180W		Unknown function		-1.47	0.00303957
ORF:YKL056C		Unknown function		-1.47	0.00277861
ORF:YBR242W		Unknown function		-1.48	0.00652243
ORF:YGR071C		Unknown function		-1.48	0.00572951
ORF:YLR008C		Unknown function		-1.48	0.00867736
YHR049W	FSH1	Fsh1p|Serine hydrolase that localizes to both the nucleus and cytoplasm; sequence is similar to Fsh2p and Fsh3p; protein coding		-1.49	0.00553364
YDL039C	PRM7	Pheromone-regulated protein, predicted to have one transmembrane segment; promoter contains Gcn4p binding elements|Prm7p; protein coding		-1.5	0.00691137
IMD1		Unknown function		-1.51	0.00170938
ORF:YEL001C		Unknown function		-1.52	0.00163109
ORF:YDR333C		Unknown function		-1.53	0.000684286
ORF:YFR039C		Unknown function		-1.53	0.0102605
ORF:YOR093C		Unknown function		-1.53	0.0139378
ORF:YAR075W		Unknown function		-1.54	0.00838934
ORF:YML023C		Unknown function		-1.55	0.00381904
ORF:YNR061C		Unknown function		-1.55	0.00916054
YJR092W	BUD4	Bud4p|Protein involved in bud-site selection and required for axial budding pattern; localizes with septins to bud neck in mitosis and may constitute an axial landmark for next round of budding; potential Cdc28p substrate; protein coding		-1.56	0.0123142
ORF:YBR204C		Unknown function		-1.58	0.00579723
ORF:YDR013W		Unknown function		-1.58	0.00780543
ORF:YIL024C		Unknown function		-1.58	0.0109933
YCR089W	FIG2	Cell wall adhesin, expressed specifically during mating; may be involved in maintenance of cell wall integrity during mating|Fig2p; protein coding		-1.58	0.0119185
ORF:YOR108W		Unknown function		-1.58	0.00318764
YBR233W	PBP2, HEK1	Pbp2p|RNA binding protein with similarity to mammalian heterogeneous nuclear RNP K protein, involved in the regulation of telomere position effect and telomere length; protein coding		-1.6	0.00325742
ORF:YGL232W		Unknown function		-1.61	0.00636745
ORF:YLR407W		Unknown function		-1.61	0.00124003
ORF:YLR190W		Unknown function		-1.62	0.00343835
ORF:YPL208W		Unknown function		-1.63	0.000136048
ORF:YBR101C		Unknown function		-1.64	0.00314469
ORF:YBR220C		Unknown function		-1.66	0.00998964
ORF:YBR206W		Unknown function		-1.78	9.51e-05
ORF:YHR020W		Unknown function		-1.78	0.000557812
ORF:YBR075W		Unknown function		-1.8	0.00661886
ORF:YOR248W		Unknown function		-1.88	0.00705797
YHR215W	PHO12, PHO10	One of three repressible acid phosphatases, a glycoprotein that is transported to the cell surface by the secretory pathway; nearly identical to Pho11p; upregulated by phosphate starvation|Pho12p; protein coding		-1.89	0.00203682
ORF:YBR014C		Unknown function		-1.89	0.0111412
ORF:YPL158C		Unknown function		-1.9	0.000234287
ORF:YER113C		Unknown function		-1.93	0.00017751
ORF:YJL193W		Unknown function		-1.93	0.00855291
ORF:YBL104C		Unknown function		-1.96	0.00188129
ORF:YBL046W		Unknown function		-2	0.000774132
YPR046W	MCM16	Mcm16p|Protein involved in kinetochore-microtubule mediated chromosome segregation; binds to centromere DNA; protein coding		-2.01	0.0128714
ORF:YBL059W		Unknown function		-2.03	0.00950066
ORF:YHR054C		Unknown function		-2.04	0.00839288
ORF:YOR315W		Unknown function		-2.05	0.00449432
ORF:YBR005W		Unknown function		-2.1	0.00232832
YBR129C	OPY1	Opy1p|Protein of unknown function, overproduction blocks cell cycle arrest in the presence of mating pheromone; the authentic, non-tagged protein is detected in highly purified mitochondria in high-throughput studies; protein coding		-2.13	0.00393907
ORF:YBR032W		Unknown function		-2.17	0.00413117
ORF:YPL245W		Unknown function		-2.19	0.0123604
YBR158W	AMN1, CST13, ICS4	Amn1p|Protein required for daughter cell separation, multiple mitotic checkpoints, and chromosome stability; contains 12 degenerate leucine-rich repeat motifs; expression is induced by the Mitotic Exit Network (MEN); protein coding		-2.2	0.00743757
ORF:YIL086C		Unknown function		-2.23	0.0117272
ORF:YBL057C		Unknown function		-2.27	0.00460204
ORF:YBR028C		Unknown function		-2.27	0.00107845
ORF:YBL036C		Unknown function		-2.32	8.56e-05
ORF:YBR071W		Unknown function		-2.32	5.42e-05
YBR157C	ICS2	Ics2p|Protein of unknown function; null mutation does not confer any obvious defects in growth, spore germination, viability, or carbohydrate utilization; protein coding		-2.32	0.0132355
ORF:YFR032C		Unknown function		-2.33	0.000107551
YCL027W	FUS1	Fus1p|Membrane protein localized to the shmoo tip, required for cell fusion; expression regulated by mating pheromone; proposed to coordinate signaling, fusion, and polarization events required for fusion; potential Cdc28p substrate; protein coding		-2.34	0.0134607
ORF:YBR210W		Unknown function		-2.37	0.0139111
ORF:YBR096W		Unknown function		-2.53	0.00111263
ORF:YER156C		Unknown function		-2.65	0.00395951
YCR039C	MATALPHA2, ALPHA2	Homeobox-domain protein that, with Mcm1p, represses a-specific genes in haploids; acts with A1p to repress transcription of haploid-specific genes in diploids; one of two genes encoded by the MATalpha mating type cassette|Matalpha2p; protein coding		-2.67	0.000109787
ORF:YBR159W		Unknown function		-2.74	0.00208352
YCL067C	HMLALPHA2, ALPHA2	Hmlalpha2p|Silenced copy of ALPHA2 at HML; homeobox-domain protein that associates with Mcm1p in haploid cells to repress a-specific gene expression and interacts with a1p in diploid cells to repress haploid-specific gene expression; protein coding		-2.94	0.00120675
ORF:YCR041W		Unknown function		-3.76	0.00663166
ORF:YCR097W-A		Unknown function		-3.97	0.00544039
YCL066W	HMLALPHA1, ALPHA1	Hmlalpha1p|Silenced copy of ALPHA1 at HML, encoding a transcriptional coactivator involved in the regulation of mating-type alpha-specific gene expression; protein coding		-4.29	0.00641158
Cell organization and biogenesis
Up regulated
YKL163W	PIR3	O-glycosylated covalently-bound cell wall protein required for cell wall stability; expression is cell cycle regulated, peaking in M/G1 and also subject to regulation by the cell integrity pathway|Pir3p; protein coding		15.2	1.38e-06
YGL055W	OLE1, MDM2	Delta(9) fatty acid desaturase, required for monounsaturated fatty acid synthesis and for normal distribution of mitochondria|Ole1p; protein coding		8.36	0.000395649
YLL026W	HSP104	Heat shock protein that cooperates with Ydj1p (Hsp40) and Ssa1p (Hsp70) to refold and reactivate previously denatured, aggregated proteins; responsive to stresses including: heat, ethanol, and sodium arsenite; involved in [PSI+] propagation|Hsp104p; protein coding		6.89	2.3e-05
YDR171W	HSP42	Hsp42p|Small heat shock protein (sHSP) with chaperone activity; forms barrel-shaped oligomers that suppress unfolded protein aggregation; involved in cytoskeleton reorganization after heat shock; protein coding		6	0.00259655
YDR055W	PST1, HPF2	Cell wall protein that contains a putative GPI-attachment site; secreted by regenerating protoplasts; up-regulated by activation of the cell integrity pathway, as mediated by Rlm1p; upregulated by cell wall damage via disruption of FKS1|Pst1p; protein coding		5	0.00039518
YBR283C	SSH1	Ssh1p|Subunit of the Ssh1 translocon complex; Sec61p homolog involved in co-translational pathway of protein translocation; not essential; protein coding		3.11	0.000174755
YOR185C	GSP2, CNR2	GTP binding protein (mammalian Ranp homolog) involved in the maintenance of nuclear organization, RNA processing and transport; interacts with Kap121p, Kap123p and Pdr6p (karyophilin betas); Gsp1p homolog that is not required for viability|Gsp2p; protein coding		3.02	9.74e-05
YNL055C	POR1, OMP2	Mitochondrial porin (voltage-dependent anion channel), outer membrane protein required for the maintenance of mitochondrial osmotic stability and mitochondrial membrane permeability; phosphorylated|Por1p; protein coding		2.86	0.000219118
YDR258C	HSP78	Hsp78p|Oligomeric mitochondrial matrix chaperone that cooperates with Ssc1p in mitochondrial thermotolerance after heat shock; prevents the aggregation of misfolded matrix proteins; component of the mitochondrial proteolysis system; protein coding		2.67	0.00442373
YBL043W	ECM13	Ecm13p|Non-essential protein of unknown function; protein coding		2.57	0.00012537
YJL210W	PEX2, CRT1, PAS5	Pex2p|RING-finger peroxin, peroxisomal membrane protein with a C-terminal zinc-binding RING domain, forms translocation subcomplex with Pex10p and Pex12p which functions in peroxisomal matrix protein import; protein coding		2.53	0.000279445
YDL019C	OSH2	Member of an oxysterol-binding protein family with seven members in S. cerevisiae; family members have overlapping, redundant functions in sterol metabolism and collectively perform a function essential for viability|Osh2p; protein coding		2.38	0.000985412
YOL147C	PEX11, PMP24, PMP27	Peroxisomal membrane protein required for peroxisome proliferation and medium-chain fatty acid oxidation, most abundant protein in the peroxisomal membrane, regulated by Adr1p and Pip2p-Oaf1p, promoter contains ORE and UAS1-like elements|Pex11p; protein coding		2.35	0.000478225
YLR467W	YRF1-5, YRF1	Helicase encoded by the Y' element of subtelomeric regions, highly expressed in the mutants lacking the telomerase component TLC1; potentially phosphorylated by Cdc28p|Yrf1-5p; protein coding		2.31	0.000196444
YKL052C	ASK1	Ask1p|Essential subunit of the Dam1 complex (aka DASH complex), couples kinetochores to the force produced by MT depolymerization thereby aiding in chromosome segregation; phosphorylated during the cell cycle by cyclin-dependent kinases; protein coding		2.23	0.000114821
YLR466W	YRF1-4	Helicase encoded by the Y' element of subtelomeric regions, highly expressed in the mutants lacking the telomerase component TLC1; potentially phosphorylated by Cdc28p|Yrf1-4p; protein coding		2.2	0.000355136
YGR280C	PXR1, GNO1	Essential protein involved in rRNA and snoRNA maturation; competes with TLC1 RNA for binding to Est2p, suggesting a role in regulation of telomerase; human homolog inhibits telomerase; contains a G-patch RNA interacting domain|Pxr1p; protein coding		2.19	0.00645032
YHL020C	OPI1	Opi1p|Transcriptional regulator of a variety of genes; phosphorylation by protein kinase A stimulates Opi1p function in negative regulation of phospholipid biosynthetic genes; involved in telomere maintenance; protein coding		2.07	0.0080098
YGR281W	YOR1, YRS1	Plasma membrane ATP-binding cassette (ABC) transporter, multidrug transporter mediates export of many different organic anions including oligomycin|Yor1p; protein coding		2.06	0.000490692
YHR016C	YSC84, LSB4	Protein involved in the organization of the actin cytoskeleton; contains SH3 domain similar to Rvs167p|Ysc84p; protein coding		2	0.0127039
YPL283C	YRF1-7, YRF1	Helicase encoded by the Y' element of subtelomeric regions, highly expressed in the mutants lacking the telomerase component TLC1; potentially phosphorylated by Cdc28p|Yrf1-7p; protein coding		1.99	0.000191161
YNL339C	YRF1-6, YRF1	Helicase encoded by the Y' element of subtelomeric regions, highly expressed in the mutants lacking the telomerase component TLC1; potentially phosphorylated by Cdc28p|Yrf1-6p; protein coding		1.99	0.000399505
YDR293C	SSD1, CLA1, MCS1, RLT1, SRK1	Protein with a role in maintenance of cellular integrity, interacts with components of the TOR pathway; ssd1 mutant of a clinical S. cerevisiae strain displays elevated virulence|Ssd1p; protein coding		1.94	0.00163266
YGR296W	YRF1-3, YRF1	Helicase encoded by the Y' element of subtelomeric regions, highly expressed in the mutants lacking the telomerase component TLC1; potentially phosphorylated by Cdc28p|Yrf1-3p; protein coding		1.88	0.00148195
YGR159C	NSR1, SHE5	Nsr1p|Nucleolar protein that binds nuclear localization sequences, required for pre-rRNA processing and ribosome biogenesis; protein coding		1.81	0.00860448
YCL034W	LSB5	Lsb5p|Protein of unknown function; binds Las17p, which is a homolog of human Wiskott-Aldrich Syndrome protein involved in actin patch assembly and actin polymerization; protein coding		1.78	0.00022351
YGR036C	CAX4, CWH8	Cax4p|Dolichyl pyrophosphate (Dol-P-P) phosphatase with a luminally oriented active site in the ER, cleaves the anhydride linkage in Dol-P-P, required for Dol-P-P-linked oligosaccharide intermediate synthesis and protein N-glycosylation; protein coding		1.77	0.00346521
YMR068W	AVO2	Avo2p|Component of a complex containing the Tor2p kinase and other proteins, which may have a role in regulation of cell growth; protein coding		1.77	0.000194952
YCL011C	GBP2, RLF6	Gbp2p|Poly(A+) RNA-binding protein, involved in the export of mRNAs from the nucleus to the cytoplasm; similar to Hrb1p and Npl3p; also binds single-stranded telomeric repeat sequence in vitro; protein coding		1.77	0.0085028
YPR154W	PIN3, LSB2	Pin3p|Protein that induces appearance of [PIN+] prion when overproduced; protein coding		1.76	0.00209722
YKL143W	LTV1, YKL2	Component of the GSE complex, which is required for proper sorting of amino acid permease Gap1p; required for ribosomal small subunit export from nucleus; required for growth at low temperature|Ltv1p; protein coding		1.7	0.0042118
YIR025W	MND2	Mnd2p|Subunit of the anaphase-promoting complex (APC); needed for meiotic nuclear division; protein coding		1.67	0.00578916
YGR157W	CHO2, PEM1	Cho2p|Phosphatidylethanolamine methyltransferase (PEMT), catalyzes the first step in the conversion of phosphatidylethanolamine to phosphatidylcholine during the methylation pathway of phosphatidylcholine biosynthesis; protein coding		1.67	0.00104588
YLR121C	YPS3, YPS4	Aspartic protease, attached to the plasma membrane via a glycosylphosphatidylinositol (GPI) anchor|Yps3p; protein coding		1.64	0.0127004
YKL129C	MYO3	Myo3p|One of two type I myosins; localizes to actin cortical patches; deletion of MYO3 has little effect on growth, but myo3 myo5 double deletion causes severe defects in growth and actin cytoskeleton organization; protein coding		1.63	0.00579817
YMR153W	NUP53	Nup53p|Subunit of the nuclear pore complex (NPC), interacts with karyopherin Kap121p or with Nup170p via overlapping regions of Nup53p, involved in activation of the spindle checkpoint mediated by the Mad1p-Mad2p complex; protein coding		1.62	0.014419
YIL036W	CST6, ACA2, SHF1	Basic leucine zipper (bZIP) transcription factor of the ATF/CREB family, activates transcription of genes involved in utilization of non-optimal carbon sources; involved in telomere maintenance|Cst6p; protein coding		1.6	0.0111314
YMR201C	RAD14	Protein that recognizes and binds damaged DNA during nucleotide excision repair; subunit of Nucleotide Excision Repair Factor 1 (NEF1); contains zinc finger motif; homolog of human XPA protein|Rad14p; protein coding		1.56	0.00126069
YDR328C	SKP1, MGO1	Evolutionarily conserved kinetochore protein that is part of multiple protein complexes, including the SCF ubiquitin ligase complex, the CBF3 complex that binds centromeric DNA, and the RAVE complex that regulates assembly of the V-ATPase|Skp1p; protein coding		1.56	0.00205299
YLR347C	KAP95, RSL1	Kap95p|Karyopherin beta, forms a dimeric complex with Srp1p (Kap60p) that mediates nuclear import of cargo proteins via a nuclear localization signal (NLS), interacts with nucleoporins to guide transport across the nuclear pore complex; protein coding		1.55	0.0144262
YKL079W	SMY1	Protein that interacts with Myo2p, proposed to be involved in exocytosis; N-terminal domain is related to the motor domain of kinesins|Smy1p; protein coding		1.54	0.00728956
YNR006W	VPS27, DID7, GRD11, SSV17, VPL23, VPT27	Endosomal protein that forms a complex with Hse1p; required for recycling Golgi proteins, forming lumenal membranes and sorting ubiquitinated proteins destined for degradation; has Ubiquitin Interaction Motifs which bind ubiquitin (Ubi4p)|Vps27p; protein coding		1.53	0.00166963
YDR260C	SWM1	Subunit of the anaphase-promoting complex, which is an E3 ubiquitin ligase that regulates the metaphase-anaphase transition and exit from mitosis; required for activation of the daughter-specific gene expression and spore wall maturation|Swm1p; protein coding		1.51	0.00363617
YPL048W	CAM1, TEF3	Cam1p|Nuclear protein required for transcription of MXR1; binds the MXR1 promoter in the presence of other nuclear factors; binds calcium and phospholipids; has similarity to translational cofactor EF-1 gamma; protein coding		1.5	0.00047425
YKR063C	LAS1	Essential nuclear protein possibly involved in bud formation and morphogenesis; mutants require the SSD1-v allele for viability|Las1p; protein coding		1.49	0.00379767
YGR133W	PEX4, PAS2, UBC10	Peroxisomal ubiquitin conjugating enzyme required for peroxisomal matrix protein import and peroxisome biogenesis|Pex4p; protein coding		1.48	0.00152636
YAL056W	GPB2, KRH1	Gpb2p|Multistep regulator of cAMP-PKA signaling; inhibits PKA downstream of Gpa2p and Cyr1p, thereby increasing cAMP dependency; inhibits Ras activity through direct interactions with Ira1p/2p; regulated by G-alpha protein Gpa2p; homolog of Gpb1p; protein coding		1.48	0.00517154
YHR041C	SRB2, HRS2, MED20	Srb2p|Subunit of the RNA polymerase II mediator complex; associates with core polymerase subunits to form the RNA polymerase II holoenzyme; general transcription factor involved in telomere maintenance; protein coding		1.45	0.00379883
YDR273W	DON1	Don1p|Meiosis-specific component of the spindle pole body, part of the leading edge protein (LEP) coat, forms a ring-like structure at the leading edge of the prospore membrane during meiosis II; protein coding		1.45	0.00174876
YPL138C	SPP1, CPS40, SAF41	Spp1p|Subunit of COMPASS (Set1C), a complex which methylates histone H3 on lysine 4 and is required in telomeric transcriptional silencing; PHD finger domain protein similar to human CGBP, an unmethylated CpG binding protein; protein coding		1.44	0.000293711
YDR329C	PEX3, PAS3	Peroxisomal membrane protein (PMP) required required for the proper localization and stability of PMPs; interacts with Pex19p|Pex3p; protein coding		1.44	0.00553378
YLR330W	CHS5	Chs5p|Component of the exomer complex, which also contains Csh6p, Bch1p, Bch2p, and Bud7p and is involved in export of selected proteins, such as chitin synthase Chs3p, from the Golgi to the plasma membrane; protein coding		1.44	0.00321279
YHR001W	OSH7	Member of an oxysterol-binding protein family with seven members in S. cerevisiae; family members have overlapping, redundant functions in sterol metabolism and collectively perform a function essential for viability|Osh7p; protein coding		1.4	0.000668562
YMR211W	DML1	Dml1p|Essential protein involved in mtDNA inheritance, may also function in the partitioning of the mitochondrial organelle or in the segregation of chromosomes, exhibits regions similar to members of a GTPase family; protein coding		1.39	0.0086592
YJR052W	RAD7	Protein that recognizes and binds damaged DNA in an ATP-dependent manner (with Rad16p) during nucleotide excision repair; subunit of Nucleotide Excision Repair Factor 4 (NEF4) and the Elongin-Cullin-Socs (ECS) ligase complex|Rad7p; protein coding		1.37	0.00100157
YMR273C	ZDS1, CES1, CKM1,NRC1, OSS1	Protein that interacts with silencing proteins at the telomere, involved in transcriptional silencing; has a role in localization of Bcy1p, a regulatory subunit of protein kinase A; implicated in mRNA nuclear export|Zds1p; protein coding		1.36	0.0103825
YLR090W	XDJ1	Putative chaperone, homolog of E. coli DnaJ, closely related to Ydj1p; the authentic, non-tagged protein is detected in highly purified mitochondria in high-throughput studies|Xdj1p; protein coding		1.35	0.000643703
YGL084C	GUP1	Gup1p|Plasma membrane protein with a possible role in proton symport of glycerol; member of the MBOAT family of putative membrane-bound O-acyltransferases; protein coding		1.34	0.00578957
YKL049C	CSE4, CSL2	Centromere protein that resembles histones, required for proper kinetochore function; homolog of human CENP-A|Cse4p; protein coding		1.34	0.00856575
YKR035W-A	DID2, CHM1, FTI1, VPS46	Class E protein of the vacuolar protein-sorting (Vps) pathway, associates reversibly with the late endosome, has human ortholog that may be altered in breast tumors|Did2p; protein coding		1.32	0.00439355
YAL051W	OAF1, YAF1	Oaf1p|Oleate-activated transcription factor, acts alone and as a heterodimer with Pip2p; activates genes involved in beta-oxidation of fatty acids and peroxisome organization and biogenesis; protein coding		1.31	0.00370758
YDR244W	PEX5, PAS10	Peroxisomal membrane signal receptor for the C-terminal tripeptide signal sequence (PTS1) of peroxisomal matrix proteins, required for peroxisomal matrix protein import; also proposed to have PTS1-receptor independent functions|Pex5p; protein coding		1.3	0.0130776
YLR429W	CRN1	Coronin, cortical actin cytoskeletal component that associates with the Arp2p/Arp3p complex to regulate its activity|Crn1p; protein coding		1.29	0.00930494
YDL065C	PEX19, PAS12	Chaperone and import receptor for newly-synthesized class I peroxisomal membrane proteins (PMPs), binds PMPs in the cytoplasm and delivers them to the peroxisome for subsequent insertion into the peroxisomal membrane|Pex19p; protein coding		1.29	0.0132488
YPR165W	RHO1	GTP-binding protein of the rho subfamily of Ras-like proteins, involved in establishment of cell polarity; regulates protein kinase C (Pkc1p) and the cell wall synthesizing enzyme 1,3-beta-glucan synthase (Fks1p and Gsc2p)|Rho1p; protein coding		1.29	0.00408
YNL094W	APP1	App1p|Protein of unknown function, interacts with Rvs161p and Rvs167p; computational analysis of protein-protein interactions in large-scale studies suggests a possible role in actin filament organization; protein coding		1.28	0.0128165
YJR125C	ENT3	Ent3p|Protein containing an N-terminal epsin-like domain involved in clathrin recruitment and traffic between the Golgi and endosomes; associates with the clathrin adaptor Gga2p; protein coding		1.28	0.00547851
YGR225W	AMA1, SPO70	Activator of meiotic anaphase promoting complex (APC/C); Cdc20p family member; required for initiation of spore wall assembly; required for Clb1p degradation during meiosis|Ama1p; protein coding		1.27	0.0112477
YMR026C	PEX12, PAS11	C3HC4-type RING-finger peroxisomal membrane peroxin required for peroxisome biogenesis and peroxisomal matrix protein import; forms translocation subcomplex with Pex2p and Pex10p; mutations in human homolog cause peroxisomal disorders|Pex12p; protein coding		1.27	0.00282514
YDR156W	RPA14	RNA polymerase I subunit A14|Rpa14p; protein coding		1.27	0.00370673
YLR314C	CDC3	Cdc3p|Component of the septin ring of the mother-bud neck that is required for cytokinesis; septins recruit proteins to the neck and can act as a barrier to diffusion at the membrane, and they comprise the 10nm filaments seen with EM; protein coding		1.27	0.00703634
YPL084W	BRO1, ASI6, LPF2, NPI3, VPS31	Bro1p|Cytoplasmic class E vacuolar protein sorting (VPS) factor that coordinates deubiquitination in the multivesicular body (MVB) pathway by recruiting Doa4p to endosomes; protein coding		1.24	0.00813595
YOR132W	VPS17, PEP21	Subunit of the membrane-associated retromer complex essential for endosome-to-Golgi retrograde protein transport; peripheral membrane protein that assembles onto the membrane with Vps5p to promote vesicle formation|Vps17p; protein coding		1.24	0.00777488
YDL020C	RPN4, UFD5	Rpn4p|Transcription factor that stimulates expression of proteasome genes; Rpn4p levels are in turn regulated by the 26S proteasome in a negative feedback control mechanism; RPN4 is transcriptionally regulated by various stress responses; protein coding		1.2	0.00551576
YOL009C	MDM12	Mdm12p|Mitochondrial outer membrane protein, required for transmission of mitochondria to daughter cells; component of the Mdm10-Mdm12-Mmm1 complex involved in import and assembly of outer membrane beta-barrel proteins; protein coding		1.18	0.0103099
Down regulated
YHR103W	SBE22	Protein involved in the transport of cell wall components from the Golgi to the cell surface; similar in structure and functionally redundant with Sbe2p; involved in bud growth|Sbe22p; protein coding		-1.17	0.00876754
YMR276W	DSK2	Dsk2p|Nuclear-enriched ubiquitin-like polyubiquitin-binding protein, required for spindle pole body (SPB) duplication and for transit through the G2/M phase of the cell cycle, involved in proteolysis, interacts with the proteasome; protein coding		-1.18	0.0106095
YBR136W	MEC1, ESR1, SAD3	Genome integrity checkpoint protein and PI kinase superfamily member; signal transducer required for cell cycle arrest and transcriptional responses prompted by damaged or unreplicated DNA; monitors and participates in meiotic recombination|Mec1p; protein coding		-1.19	0.00609841
YMR229C	RRP5	Protein required for the synthesis of both 18S and 5.8S rRNA; C-terminal region is crucial for the formation of 18S rRNA and N-terminal region is required for the 5.8S rRNA; component of small ribosomal subunit (SSU) processosome|Rrp5p; protein coding		-1.2	0.0123458
YDL060W	TSR1	Protein required for processing of 20S pre-rRNA in the cytoplasm, associates with pre-40S ribosomal particles|Tsr1p; protein coding		-1.24	0.00756681
YMR234W	RNH1	Ribonuclease H1, removes RNA primers during Okazaki fragment synthesis; degrades RNA attached to the 5'-end of a DNA strand|Rnh1p; protein coding		-1.26	0.0135329
YPL253C	VIK1	Protein that forms a complex with Kar3p at the spindle pole body, possible regulator of Kar3p function in microtubule-mediated processes; required for sister chromatid cohesion; has similarity to Cik1p|Vik1p; protein coding		-1.27	0.0113457
YGR077C	PEX8, PAS6	Intraperoxisomal organizer of the peroxisomal import machinery, tightly associated with the lumenal face of the peroxisomal membrane, essential for peroxisome biogenesis, binds PTS1-signal receptor Pex5p|Pex8p; protein coding		-1.27	0.0141084
YGL116W	CDC20, PAC5	Cdc20p|Cell-cycle regulated activator of anaphase-promoting complex/cyclosome (APC/C), which is required for metaphase/anaphase transition; directs ubiquitination of mitotic cyclins, Pds1p, and other anaphase inhibitors; potential Cdc28p substrate; protein coding		-1.27	0.0140892
YCR002C	CDC10	Cdc10p|Component of the septin ring of the mother-bud neck that is required for cytokinesis; septins recruit proteins to the neck and can act as a barrier to diffusion at the membrane, and they comprise the 10nm filaments seen with EM; protein coding		-1.27	0.0119082
YGL025C	PGD1, HRS1, MED3	Pgd1p|Subunit of the RNA polymerase II mediator complex; associates with core polymerase subunits to form the RNA polymerase II holoenzyme; essential for basal and activated transcription; direct target of Cyc8p-Tup1p transcriptional corepressor; protein coding		-1.29	0.00470128
YBR107C	IML3, MCM19	Iml3p|Protein with a role in kinetochore function, localizes to the outer kinetochore in a Ctf19p-dependent manner, interacts with Chl4p and Ctf19p; protein coding		-1.3	0.00556906
YJL050W	MTR4, DOB1	Dead-box family ATP dependent helicase required for mRNA export from the nucleus; co-factor of the exosome complex, required for 3' end formation of 5.8S rRNA|Mtr4p; protein coding		-1.3	0.00325086
YBR212W	NGR1, RBP1	Ngr1p|RNA binding protein that negatively regulates growth rate; interacts with the 3' UTR of the mitochondrial porin (POR1) mRNA and enhances its degradation; overexpression impairs mitochondrial function; expressed in stationary phase; protein coding		-1.32	0.00308344
YDR496C	PUF6	Puf6p|Pumilio-homology domain protein that binds ASH1 mRNA at PUF consensus sequences in the 3' UTR and represses its translation, resulting in proper asymmetric localization of ASH1 mRNA; protein coding		-1.33	0.0143862
YIL118W	RHO3	Non-essential small GTPase of the Rho/Rac subfamily of Ras-like proteins involved in the establishment of cell polarity; GTPase activity positively regulated by the GTPase activating protein (GAP) Rgd1p|Rho3p; protein coding		-1.34	0.00745792
YDL201W	TRM8	Subunit of a tRNA methyltransferase complex composed of Trm8p and Trm82p that catalyzes 7-methylguanosine modification of tRNA|Trm8p; protein coding		-1.34	0.00724426
YOR211C	MGM1, MNA1	Mgm1p|Mitochondrial GTPase related to dynamin, present in a complex containing Ugo1p and Fzo1p; required for normal morphology of cristae and for stability of Tim11p; homolog of human OPA1 involved in autosomal dominant optic atrophy; protein coding		-1.35	0.0111113
YNL307C	MCK1, YPK1	Mck1p|Protein serine/threonine/tyrosine (dual-specificity) kinase involved in control of chromosome segregation and in regulating entry into meiosis; related to mammalian glycogen synthase kinases of the GSK-3 family; protein coding		-1.35	0.00454086
YKL164C	PIR1	O-glycosylated protein required for cell wall stability; attached to the cell wall via beta-1,3-glucan; mediates mitochondrial translocation of Apn1p; expression regulated by the cell integrity pathway and by Swi5p during the cell cycle|Pir1p; protein coding		-1.35	0.00192804
YJL140W	RPB4, CTF15	RNA polymerase II subunit B32; forms two subunit dissociable complex with Rpb7p; dispensable under some environmental conditions; involved in export of mRNA to cytoplasm under stress conditions; involved in telomere maintenance|Rpb4p; protein coding		-1.35	0.000957599
YNL126W	SPC98	Component of the microtubule-nucleating Tub4p (gamma-tubulin) complex; interacts with Spc110p at the spindle pole body (SPB) inner plaque and with Spc72p at the SPB outer plaque|Spc98p; protein coding		-1.36	0.000825766
YIL035C	CKA1	Alpha catalytic subunit of casein kinase 2, a Ser/Thr protein kinase with roles in cell growth and proliferation; the holoenzyme also contains CKA2, CKB1 and CKB2, the many substrates include transcription factors and all RNA polymerases|Cka1p; protein coding		-1.37	0.000799419
YDR528W	HLR1	Hlr1p|Protein involved in regulation of cell wall composition and integrity and response to osmotic stress; overproduction suppresses a lysis sensitive PKC mutation; similar to Lre1p, which functions antagonistically to protein kinase A; protein coding		-1.37	0.0141174
YOL061W	PRS5	5-phospho-ribosyl-1(alpha)-pyrophosphate synthetase, involved in nucleotide, histidine, and tryptophan biosynthesis; one of five related enzymes, which are active as heteromultimeric complexes|Prs5p; protein coding		-1.39	0.00695811
YHR120W	MSH1	DNA-binding protein of the mitochondria involved in repair of mitochondrial DNA, has ATPase activity and binds to DNA mismatches; has homology to E. coli MutS; transcription is induced during meiosis|Msh1p; protein coding		-1.4	0.0117602
YLR043C	TRX1, LMA1	Cytoplasmic thioredoxin isoenzyme of the thioredoxin system which protects cells against oxidative and reductive stress, forms LMA1 complex with Pbi2p, acts as a cofactor for Tsa1p, required for ER-Golgi transport and vacuole inheritance|Trx1p; protein coding		-1.4	0.00352393
YOL115W	TRF4, PAP2	Catalytic subunit of TRAMP (Trf4/Pap2p-Mtr4p-Air1p/2p), a nuclear poly (A) polymerase complex involved in RNA quality control; catalyzes polyadenylation of unmodified tRNAs, and snoRNA and rRNA precursors; disputed role as a DNA polymerase|Pap2p; protein coding		-1.41	0.000606016
YGL106W	MLC1	Essential light chain for Myo1p, light chain for Myo2p; stabilizes Myo2p by binding to the neck region; interacts with Myo1p, Iqg1p, and Myo2p to coordinate formation and contraction of the actomyosin ring with targeted membrane deposition|Mlc1p; protein coding		-1.42	0.0027211
YBR156C	SLI15	Sli15p|Subunit of the Ipl1p-Sli15p-Bir1p complex that regulates kinetochore-microtubule attachments, activation of the spindle tension checkpoint, and mitotic spindle disassembly; regulates the activity and localization of the Ipl1p aurora kinase; protein coding		-1.43	0.00113058
YAR007C	RFA1, BUF2, FUN3, RPA1	Rfa1p|Subunit of heterotrimeric Replication Protein A (RPA), which is a highly conserved single-stranded DNA binding protein involved in DNA replication, repair, and recombination; protein coding		-1.45	0.000226243
YKL054C	DEF1, VID31	Def1p|RNAPII degradation factor, forms a complex with Rad26p in chromatin, enables ubiquitination and proteolysis of RNAPII present in an elongation complex; protein coding		-1.46	0.00968966
YBL063W	KIP1, CIN9	Kinesin-related motor protein required for mitotic spindle assembly and chromosome segregation; functionally redundant with Cin8p|Kip1p; protein coding		-1.46	0.0012825
YML031W	NDC1	Ndc1p|Nuclear envelope protein with multiple putative transmembrane domains, required for nuclear pore complex assembly and spindle pole body duplication; required for meiosis II; protein coding		-1.48	0.00183747
YPL255W	BBP1	Bbp1p|Protein required for the spindle pole body (SPB) duplication, localized at the central plaque periphery; forms a complex with a nuclear envelope protein Mps2p and SPB components Spc29p and Kar1p; required for mitotic functions of Cdc5p; protein coding		-1.5	0.00250607
YOL012C	HTZ1, HTA3	Histone variant H2AZ, exchanged for histone H2A in nucleosomes by the SWR1 complex; involved in transcriptional regulation through prevention of the spread of silent heterochromatin|Htz1p; protein coding		-1.54	0.00048312
YKL042W	SPC42	Central plaque component of spindle pole body (SPB); involved in SPB duplication, may facilitate attachment of the SPB to the nuclear membrane|Spc42p; protein coding		-1.54	0.00626507
YDR324C	UTP4	Nucleolar protein, component of the small subunit (SSU) processome containing the U3 snoRNA that is involved in processing of pre-18S rRNA|Utp4p; protein coding		-1.55	0.00105483
YPL254W	HFI1, ADA1, SRM12	Adaptor protein required for structural integrity of the SAGA complex, a histone acetyltransferase-coactivator complex that is involved in global regulation of gene expression through acetylation and transcription functions|Hfi1p; protein coding		-1.57	0.00402146
YGL200C	EMP24, BST2	Emp24p|Integral membrane component of endoplasmic reticulum-derived COPII-coated vesicles, which function in ER to Golgi transport; protein coding		-1.57	0.00665671
YDR449C	UTP6	Nucleolar protein, component of the small subunit (SSU) processome containing the U3 snoRNA that is involved in processing of pre-18S rRNA|Utp6p; protein coding		-1.59	0.0110734
YBR275C	RIF1	Protein that binds to the Rap1p C-terminus and acts synergistically with Rif2p to help control telomere length and establish telomeric silencing; deletion results in telomere elongation|Rif1p; protein coding		-1.6	0.000917267
YBR179C	FZO1	Fzo1p|Mitochondrial integral membrane protein involved in mitochondrial fusion and maintenance of the mitochondrial genome; contains N-terminal GTPase domain; protein coding		-1.61	0.00731327
YLR372W	SUR4, APA1, ELO3, SRE1, VBM1	Elongase, involved in fatty acid and sphingolipid biosynthesis; synthesizes very long chain 20-26-carbon fatty acids from C18-CoA primers; involved in regulation of sphingolipid biosynthesis|Sur4p; protein coding		-1.62	0.00166874
YBR279W	PAF1	Paf1p|RNAP II-associated protein; defines large complex biochemically and functionally distinct from the Srb-Mediator form of Pol II holoenzyme; required for full expression of a subset of cell cycle-regulated genes; homolog of human PD2/hPAF1; protein coding		-1.63	0.00217557
YNL113W	RPC19	RNA polymerase subunit, common to RNA polymerases I and III|Rpc19p; protein coding		-1.65	0.008686
YKR059W	TIF1	Tif1p|Translation initiation factor eIF4A, identical to Tif2p; DEA(D/H)-box RNA helicase that couples ATPase activity to RNA binding and unwinding; forms a dumbbell structure of two compact domains connected by a linker; interacts with eIF4G; protein coding		-1.65	0.000259711
YBL084C	CDC27, APC3, SNB1	Cdc27p|Subunit of the Anaphase-Promoting Complex/Cyclosome (APC/C), which is a ubiquitin-protein ligase required for degradation of anaphase inhibitors, including mitotic cyclins, during the metaphase/anaphase transition; protein coding		-1.65	0.00302286
YOR265W	RBL2	Protein involved in microtubule morphogenesis, required for protection from excess free beta-tubulin; proposed to be involved the folding of beta-tubulin; similar to mouse beta-tubulin cofactor A|Rbl2p; protein coding		-1.72	0.00327543
YHR052W	CIC1, NSA3	Cic1p|Essential protein that interacts with proteasome components and has a potential role in proteasome substrate specificity; also copurifies with 66S pre-ribosomal particles; protein coding		-1.78	0.0022839
YBR185C	MBA1	Mba1p|Protein involved in assembly of mitochondrial respiratory complexes; may act as a receptor for proteins destined for export from the mitochondrial matrix to the inner membrane; protein coding		-1.78	0.00823001
YBR130C	SHE3	Protein that acts as an adaptor between Myo4p and the She2p-mRNA complex; part of the mRNA localization machinery that restricts accumulation of certain proteins to the bud; also required for cortical ER inheritance|She3p; protein coding		-1.81	0.00483469
YMR093W	UTP15	Nucleolar protein, component of the small subunit (SSU) processome containing the U3 snoRNA that is involved in processing of pre-18S rRNA|Utp15p; protein coding		-1.83	0.000368475
YJL179W	PFD1, GIM6	Pfd1p|Subunit of heterohexameric prefoldin, which binds cytosolic chaperonin and transfers target proteins to it; involved in the biogenesis of actin and of alpha- and gamma-tubulin; protein coding		-1.85	0.00399978
YPR132W	RPS23B	Ribosomal protein 28 (rp28) of the small (40S) ribosomal subunit, required for translational accuracy; nearly identical to Rps23Ap and similar to E. coli S12 and rat S23 ribosomal proteins; deletion of both RPS23A and RPS23B is lethal|Rps23bp; protein coding		-1.86	0.00488513
YIL148W	RPL40A, UB11	Fusion protein, identical to Rpl40Bp, that is cleaved to yield ubiquitin and a ribosomal protein of the large (60S) ribosomal subunit with similarity to rat L40; ubiquitin may facilitate assembly of the ribosomal protein into ribosomes|Rpl40ap; protein coding		-1.88	0.00103337
YBR073W	RDH54, TID1	DNA-dependent ATPase, stimulates strand exchange by modifying the topology of double-stranded DNA; involved in recombinational repair of DNA double-strand breaks during mitosis and meiosis; proposed to be involved in crossover interference|Rdh54p; protein coding		-1.88	0.00116263
YHR021C	RPS27B	Protein component of the small (40S) ribosomal subunit; nearly identical to Rps27Ap and has similarity to rat S27 ribosomal protein|Rps27bp; protein coding		-1.9	0.0141118
YLR318W	EST2	Est2p|Reverse transcriptase subunit of the telomerase holoenzyme, essential for telomerase core catalytic activity, involved in other aspects of telomerase assembly and function; mutations in human homolog are associated with aplastic anemia; protein coding		-1.91	0.00787472
YBR258C	SHG1, CPS15	Shg1p|Subunit of the COMPASS (Set1C) complex, which methylates histone H3 on lysine 4 and is required in transcriptional silencing near telomeres; protein coding		-1.91	0.00734649
YGR014W	MSB2	Msb2p|Mucin family member involved in the Cdc42p- and MAP kinase-dependent filamentous growth signaling pathway; also functions as an osmosensor in parallel to the Sho1p-mediated pathway; potential Cdc28p substrate; protein coding		-1.94	0.000443209
YMR012W	CLU1, TIF31	Clu1p|eIF3 component of unknown function; deletion causes defects in mitochondrial organization but not in growth or translation initiation, can rescue cytokinesis and mitochondrial organization defects of the Dictyostelium cluA- mutant; protein coding		-1.94	0.00327277
YBR172C	SMY2	Protein of unknown function that interacts with Myo2p; has similarity to S. pombe Mpd2|Smy2p; protein coding		-1.95	0.000671361
YLR293C	GSP1, CNR1, CST17	GTP binding protein (mammalian Ranp homolog) involved in the maintenance of nuclear organization, RNA processing and transport; regulated by Prp20p, Rna1p, Yrb1p, Yrb2p, Yrp4p, Yrb30p, Cse1p and Kap95p; yeast Gsp2p homolog|Gsp1p; protein coding		-1.99	6.58e-05
YBR211C	AME1, ARP100	Ame1p|Essential kinetochore protein associated with microtubules and spindle pole bodies; component of the kinetochore sub-complex COMA (Ctf19p, Okp1p, Mcm21p, Ame1p); involved in spindle checkpoint maintenance; protein coding		-2.07	0.00743757
YJR137C	ECM17, MET5	Ecm17p|Sulfite reductase beta subunit, involved in amino acid biosynthesis, transcription repressed by methionine; protein coding		-2.2	0.00190343
YBL085W	BOI1, BOB1, GIN7	Boi1p|Protein implicated in polar growth, functionally redundant with Boi2p; interacts with bud-emergence protein Bem1p; contains an SH3 (src homology 3) domain and a PH (pleckstrin homology) domain; protein coding		-2.21	0.00314934
YMR143W	RPS16A	Protein component of the small (40S) ribosomal subunit; identical to Rps16Bp and has similarity to E. coli S9 and rat S16 ribosomal proteins|Rps16ap; protein coding		-2.24	1.77e-05
YDR545W	YRF1-1, YRF1	Helicase encoded by the Y' element of subtelomeric regions, highly expressed in the mutants lacking the telomerase component TLC1; potentially phosphorylated by Cdc28p|Yrf1-1p; protein coding		-2.24	5.98e-05
YCR031C	RPS14A, CRY1,RPL59	Ribosomal protein 59 of the small subunit, required for ribosome assembly and 20S pre-rRNA processing; mutations confer cryptopleurine resistance; nearly identical to Rps14Bp and similar to E. coli S11 and rat S14 ribosomal proteins|Rps14ap; protein coding		-2.29	0.00864207
YBR112C	CYC8, CRT8, SSN6	Cyc8p|General transcriptional co-repressor, acts together with Tup1p; also acts as part of a transcriptional co-activator complex that recruits the SWI/SNF and SAGA complexes to promoters; protein coding		-2.31	0.00140479
YPR030W	CSR2, MRG19	Csr2p|Nuclear protein with a potential regulatory role in utilization of galactose and nonfermentable carbon sources; overproduction suppresses the lethality at high temperature of a chs5 spa2 double null mutation; potential Cdc28p substrate; protein coding		-2.4	0.00535528
YBL079W	NUP170,NLE3	Abundant subunit of the nuclear pore complex (NPC), required for proper localization of specific nucleoporins within the NPC, involved in nuclear envelope permeability and in chromosome segregation, has similarity to Nup157p|Nup170p; protein coding		-2.43	0.0022019
YKR094C	RPL40B	Fusion protein, identical to Rpl40Ap, that is cleaved to yield ubiquitin and a ribosomal protein of the large (60S) ribosomal subunit with similarity to rat L40; ubiquitin may facilitate assembly of the ribosomal protein into ribosomes|Rpl40bp; protein coding		-2.65	0.000273615
YOR182C	RPS30B	Protein component of the small (40S) ribosomal subunit; nearly identical to Rps30Ap and has similarity to rat S30 ribosomal protein|Rps30bp; protein coding		-2.7	0.0032183
YBL024W	NCL1, TRM4	Ncl1p|S-adenosyl-L-methionine-dependent tRNA: m5C-methyltransferase, methylates cytosine to m5C at several positions in tRNAs and intron-containing pre-tRNAs; similar to Nop2p and human proliferation associated nucleolar protein p120; protein coding		-2.81	1.16e-05
YLR264W	RPS28B	Protein component of the small (40S) ribosomal subunit; nearly identical to Rps28Ap and has similarity to rat S28 ribosomal protein|Rps28bp; protein coding		-2.85	0.00756263
YDR450W	RPS18A	Protein component of the small (40S) ribosomal subunit; nearly identical to Rps18Bp and has similarity to E. coli S13 and rat S18 ribosomal proteins|Rps18ap; protein coding		-2.89	0.00703131
YNL302C	RPS19B, RP55B	Protein component of the small (40S) ribosomal subunit, required for assembly and maturation of pre-40 S particles; mutations in human RPS19 are associated with Diamond Blackfan anemia; nearly identical to Rps19Ap|Rps19bp; protein coding		-3.03	0.000416991
YML024W	RPS17A, RP51A, RPL51A	Ribosomal protein 51 (rp51) of the small (40s) subunit; nearly identical to Rps17Bp and has similarity to rat S17 ribosomal protein|Rps17ap; protein coding		-3.46	3.99e-05
YBR009C	HHF1	Hhf1p|One of two identical histone H4 proteins (see also HHF2); core histone required for chromatin assembly and chromosome function; contributes to telomeric silencing; N-terminal domain involved in maintaining genomic integrity; protein coding		-3.61	0.000663694
YBR088C	POL30	Pol30p|Proliferating cell nuclear antigen (PCNA), functions as the sliding clamp for DNA polymerase delta; may function as a docking site for other proteins required for mitotic and meiotic chromosomal DNA replication and for DNA repair; protein coding		-4.27	0.00039661
Protein Transport
Up regulated
YER103W	SSA4, YG107	Heat shock protein that is highly induced upon stress; plays a role in SRP-dependent cotranslational protein-membrane targeting and translocation; member of the HSP70 family; cytoplasmic protein that concentrates in nuclei upon starvation|Ssa4p; protein coding		2.5	0.000335169
YKL065C	YET1	Endoplasmic reticulum transmembrane protein; may interact with ribosomes, based on co-purification experiments; homolog of human BAP31 protein|Yet1p; protein coding		2.29	1.56e-05
YNL093W	YPT53	GTPase, similar to Ypt51p and Ypt52p and to mammalian rab5; required for vacuolar protein sorting and endocytosis|Ypt53p; protein coding		2.04	0.00595804
YPR149W	NCE102, NCE2	Nce102p|Protein of unknown function; contains transmembrane domains; involved in secretion of proteins that lack classical secretory signal sequences; component of the detergent-insoluble glycolipid-enriched complexes (DIGs); protein coding		1.94	0.000888937
YHR160C	PEX18	Peroxin required for targeting of peroxisomal matrix proteins containing PTS2; interacts with Pex7p; partially redundant with Pex21p|Pex18p; protein coding		1.91	0.0108807
YGR239C	PEX21	Peroxin required for targeting of peroxisomal matrix proteins containing PTS2; interacts with Pex7p; partially redundant with Pex18p|Pex21p; protein coding		1.78	0.00376912
YGR009C	SEC9, HSS7	Sec9p|t-SNARE protein important for fusion of secretory vesicles with the plasma membrane; similar to but not functionally redundant with Spo20p; SNAP-25 homolog; protein coding		1.74	0.00548617
YDL137W	ARF2	ADP-ribosylation factor, GTPase of the Ras superfamily involved in regulation of coated formation vesicles in intracellular trafficking within the Golgi; functionally interchangeable with Arf1p|Arf2p; protein coding		1.65	0.0133146
YOR036W	PEP12, VPL6, VPS6, VPT13	Pep12p|Target membrane receptor (t-SNARE) for vesicular intermediates traveling between the Golgi apparatus and the vacuole; controls entry of biosynthetic, endocytic, and retrograde traffic into the prevacuolar compartment; syntaxin; protein coding		1.65	6.77e-05
YGR167W	CLC1, SCD4	Clathrin light chain, subunit of the major coat protein involved in intracellular protein transport and endocytosis; thought to regulate clathrin function, two Clathrin heavy chains (CHC1) form the clathrin triskelion structural component|Clc1p; protein coding		1.5	0.0115966
YFL038C	YPT1	Ras-like small GTPase, involved in the ER-to-Golgi step of the secretory pathway; complex formation with the Rab escort protein Mrs6p is required for prenylation of Ypt1p by protein geranylgeranyltransferase type II (Bet2p-Bet4p)|Ypt1p; protein coding		1.44	0.0105435
YIL022W	TIM44, ISP45, MIM44, MPI1	Peripheral mitochondrial membrane protein involved in mitochondrial protein import, tethers essential chaperone Ssc1p to the translocon channel at the matrix side of the inner membrane|Tim44p; protein coding		1.42	0.00210856
YGR028W	MSP1, YTA4	Mitochondrial protein involved in sorting of proteins in the mitochondria; putative membrane-spanning ATPase|Msp1p; protein coding		1.36	0.0132152
YHL019C	APM2	Apm2p|Protein of unknown function, homologous to the medium chain of mammalian clathrin-associated protein complex; involved in vesicular transport; protein coding		1.33	0.0105101
YAL014C	SYN8, SLT2, UIP2	Endosomal SNARE related to mammalian syntaxin 8|Syn8p; protein coding		1.23	0.00273672
YLR026C	SED5	Sed5p|cis-Golgi t-SNARE syntaxin required for vesicular transport between the ER and the Golgi complex, binds at least 9 SNARE proteins; protein coding		1.23	0.00922396
YGR100W	MDR1, GYP2, MIC1	Cytoplasmic GTPase-activating protein for Ypt/Rab transport GTPases Ypt6p, Ypt31p and Sec4p; involved in recycling of internalized proteins and regulation of Golgi secretory function|Mdr1p; protein coding		1.2	0.0115048
Down regulated
YIL068C	SEC6	Essential 88kDa subunit of the exocyst complex, which mediates polarized targeting of secretory vesicles to active sites of exocytosis; dimeric form of Sec6p interacts with Sec9p in vitro and inhibits t-SNARE assembly|Sec6p; protein coding		-1.2	0.00595582
YGL145W	TIP20, TIP1	Peripheral membrane protein required for fusion of COPI vesicles with the ER, prohibits back-fusion of COPII vesicles with the ER, may act as a sensor for vesicles at the ER membrane; interacts with Sec20p|Tip20p; protein coding		-1.26	0.0087615
YDR414C	ERD1, LDB2	Erd1p|Predicted membrane protein required for the retention of lumenal endoplasmic reticulum proteins; mutants secrete the endogenous ER protein, BiP (Kar2p); protein coding		-1.36	0.007831
YMR013C	SEC59	Dolichol kinase, catalyzes the terminal step in dolichyl monophosphate (Dol-P) biosynthesis; required for viability and for normal rates of lipid intermediate synthesis and protein N-glycosylation|Sec59p; protein coding		-1.43	0.00590815
YPL010W	RET3	Ret3p|Zeta subunit of the coatomer complex (COPI), which coats Golgi-derived transport vesicles; involved in retrograde transport between Golgi and ER; protein coding		-1.49	0.00269813
YLR378C	SEC61	Essential subunit of Sec61 complex (Sec61p, Sbh1p, and Sss1p); forms a channel for SRP-dependent protein import and retrograde transport of misfolded proteins out of the ER; with Sec63 complex allows SRP-independent protein import into ER|Sec61p; protein coding		-1.53	0.00774128
YGL241W	KAP114	Kap114p|Karyopherin, responsible for nuclear import of Spt15p, histones H2A and H2B, and Nap1p; amino terminus shows similarity to those of other importins, particularly Cse1p; localization is primarily nuclear; protein coding		-1.54	0.000218126
YDR086C	SSS1	Sss1p|Subunit of the Sec61p translocation complex (Sec61p-Sss1p-Sbh1p) that forms a channel for passage of secretory proteins through the endoplasmic reticulum membrane, and of the Ssh1p complex (Ssh1p-Sbh2p-Sss1p); interacts with Ost4p and Wbp1p; protein coding		-1.61	0.000262383
YPR105C	COG4, COD1, SEC38, SGF1	Cog4p|Essential component of the conserved oligomeric Golgi complex (Cog1p through Cog8p), a cytosolic tethering complex that functions in protein trafficking to mediate fusion of transport vesicles to Golgi compartments; protein coding		-1.64	0.000888582
YER087C-B	SBH1, SEB1, YER087C-A	Beta subunit of the Sec61p ER translocation complex (Sec61p-Sss1p-Sbh1p); involved in protein translocation into the endoplasmic reticulum; interacts with the exocyst complex and also with Rtn1p; homologous to Sbh2p|Sbh1p; protein coding		-1.67	0.000185988
YGL238W	CSE1, KAP109	Cse1p|Nuclear envelope protein that mediates the nuclear export of importin alpha (Srp1p), homolog of metazoan CAS protein, required for accurate chromosome segregation; protein coding		-1.71	0.000200819
YBR171W	SEC66, HSS1, SEC71	Non-essential subunit of Sec63 complex (Sec63p, Sec62p, Sec66p and Sec72p); with Sec61 complex, Kar2p/BiP and Lhs1p forms a channel competent for SRP-dependent and post-translational SRP-independent protein targeting and import into the ER|Sec66p; protein coding		-1.95	0.0126621
YLL024C	SSA2, YG102	ATP binding protein involved in protein folding and vacuolar import of proteins; member of heat shock protein 70 (HSP70) family; associated with the chaperonin-containing T-complex; present in the cytoplasm, vacuolar membrane and cell wall|Ssa2p; protein coding		-1.95	0.0129595
YPL218W	SAR1	GTPase, GTP-binding protein of the ARF family, component of COPII coat of vesicles; required for transport vesicle formation during ER to Golgi protein transport|Sar1p; protein coding		-2.09	0.00647884
YBR288C	APM3, YKS6	Apm3p|Mu3-like subunit of the clathrin associated protein complex (AP-3); functions in transport of alkaline phosphatase to the vacuole via the alternate pathway; protein coding		-2.16	1.88e-05
YBR091C	MRS5, TIM12	Essential protein of the inner mitochondrial membrane, peripherally localized; component of the TIM22 complex, which is a twin-pore translocase that mediates insertion of numerous multispanning inner membrane proteins|Mrs5p; protein coding		-2.21	0.0044868
YBR165W	UBS1	Ubiquitin-conjugating enzyme suppressor that functions as a general positive regulator of Cdc34p activity; nuclear protein that may represent a link between nucleocytoplasmic transport and ubiquitin ligase activity|Ubs1p; protein coding		-2.36	0.00937241
Transport
Up regulated
YDR342C	HXT7	High-affinity glucose transporter of the major facilitator superfamily, nearly identical to Hxt6p, expressed at high basal levels relative to other HXTs, expression repressed by high glucose levels|Hxt7p; protein coding		47	2.91e-05
YDR343C	HXT6	High-affinity glucose transporter of the major facilitator superfamily, nearly identical to Hxt7p, expressed at high basal levels relative to other HXTs, repression of expression by high glucose requires SNF3|Hxt6p; protein coding		29	2.91e-05
YHR092C	HXT4, LGT1, RAG1	High-affinity glucose transporter of the major facilitator superfamily, expression is induced by low levels of glucose and repressed by high levels of glucose|Hxt4p; protein coding		19	7.19e-05
YBR054W	YRO2	Putative protein of unknown function; the authentic, non-tagged protein is detected in a phosphorylated state in highly purified mitochondria in high-throughput studies; transcriptionally regulated by Haa1p|Yro2p; protein coding		12.76	0.000387228
YDR345C	HXT3	Hxt3p|Low affinity glucose transporter of the major facilitator superfamily, expression is induced in low or high glucose conditions; protein coding		11.21	7.19e-05
YOR273C	TPO4	Polyamine transport protein, recognizes spermine, putrescine, and spermidine; localizes to the plasma membrane; member of the major facilitator superfamily|Tpo4p; protein coding		6.34	0.000176438
YKR039W	GAP1	Gap1p|General amino acid permease; localization to the plasma membrane is regulated by nitrogen source; protein coding		4.95	8.74e-05
YMR319C	FET4	Fet4p|Low-affinity Fe(II) transporter of the plasma membrane; protein coding		4.01	0.00236877
YMR011W	HXT2	High-affinity glucose transporter of the major facilitator superfamily, expression is induced by low levels of glucose and repressed by high levels of glucose|Hxt2p; protein coding		3.84	0.0103035
YNL065W	AQR1	Aqr1p|Plasma membrane multidrug transporter of the major facilitator superfamily, confers resistance to short-chain monocarboxylic acids and quinidine; protein coding		3.43	7.41e-05
YOR332W	VMA4	Subunit E of the eight-subunit V1 peripheral membrane domain of the vacuolar H+-ATPase (V-ATPase), an electrogenic proton pump found throughout the endomembrane system; required for the V1 domain to assemble onto the vacuolar membrane|Vma4p; protein coding		2.96	0.000193456
YHL016C	DUR3	Dur3p|Plasma membrane transporter for both urea and polyamines, expression is highly sensitive to nitrogen catabolite repression and induced by allophanate, the last intermediate of the allantoin degradative pathway; protein coding		2.95	0.00122162
YCR083W	TRX3	Mitochondrial thioredoxin, highly conserved oxidoreductase required to maintain the redox homeostasis of the cell, forms the mitochondrial thioredoxin system with Trr2p, redox state is maintained by both Trr2p and Glr1p|Trx3p; protein coding		2.69	0.000724757
YEL063C	CAN1	Can1p|Plasma membrane arginine permease, requires phosphatidyl ethanolamine (PE) for localization, exclusively associated with lipid rafts; mutation confers canavanine resistance; protein coding		2.49	0.00925843
YDR497C	ITR1	Itr1p|Myo-inositol transporter with strong similarity to the minor myo-inositol transporter Itr2p, member of the sugar transporter superfamily; expression is repressed by inositol and choline via Opi1p and derepressed via Ino2p and Ino4p; protein coding		2.46	0.0055478
YGR121C	MEP1, AMT1	Ammonium permease; belongs to a ubiquitous family of cytoplasmic membrane proteins that transport only ammonium (NH4+); expression is under the nitrogen catabolite repression regulation|Mep1p; protein coding		2.32	0.000557689
YHL036W	MUP3	Low affinity methionine permease, similar to Mup1p|Mup3p; protein coding		2.17	0.00789398
YKL064W	MNR2	Mnr2p|Putative magnesium transporter; has similarity to Alr1p and Alr2p, which mediate influx of Mg2+ and other divalent cations; protein coding		2.14	0.00711639
YER056C	FCY2, BRA7	Fcy2p|Purine-cytosine permease, mediates purine (adenine, guanine, and hypoxanthine) and cytosine accumulation; protein coding		2.1	0.000583056
YPL249C	GYP5	GTPase-activating protein (GAP) for yeast Rab family members, involved in ER to Golgi trafficking; exhibits GAP activity toward Ypt1p that is stimulated by Gyl1p, also acts on Sec4p; interacts with Gyl1p, Rvs161p and Rvs167p|Gyp5p; protein coding		2.05	0.00167479
YCL035C	GRX1	Grx1p|Hydroperoxide and superoxide-radical responsive heat-stable glutathione-dependent disulfide oxidoreductase with active site cysteine pair; protects cells from oxidative damage; protein coding		2.02	0.0019458
YKL175W	ZRT3	Vacuolar membrane zinc transporter, transports zinc from storage in the vacuole to the cytoplasm when needed; transcription is induced under conditions of zinc deficiency|Zrt3p; protein coding		2.01	0.0139477
YPR194C	OPT2	Oligopeptide transporter; member of the OPT family, with potential orthologs in S. pombe and C. albicans|Opt2p; protein coding		2	0.00671221
YGL008C	PMA1	Plasma membrane H+-ATPase, pumps protons out of the cell; major regulator of cytoplasmic pH and plasma membrane potential; part of the P2 subgroup of cation-transporting ATPases|Pma1p; protein coding		1.97	0.0135676
YPR156C	TPO3	Polyamine transport protein specific for spermine; localizes to the plasma membrane; member of the major facilitator superfamily|Tpo3p; protein coding		1.94	0.0120429
YLL018C-A	COX19	Cox19p|Protein required for cytochrome c oxidase assembly, located in the cytosol and mitochondrial intermembrane space; putative copper metallochaperone that delivers copper to cytochrome c oxidase; protein coding		1.92	0.00555876
YNL259C	ATX1	Atx1p|Cytosolic copper metallochaperone that transports copper to the secretory vesicle copper transporter Ccc2p for eventual insertion into Fet3p, which is a multicopper oxidase required for high-affinity iron uptake; protein coding		1.91	0.010359
YGR191W	HIP1	High-affinity histidine permease, also involved in the transport of manganese ions|Hip1p; protein coding		1.76	0.00238029
YBR291C	CTP1	Ctp1p|Mitochondrial inner membrane citrate transporter, member of the mitochondrial carrier family; protein coding		1.75	0.00101937
YPR079W	MRL1	Membrane protein with similarity to mammalian mannose-6-phosphate receptors, possibly functions as a sorting receptor in the delivery of vacuolar hydrolases|Mrl1p; protein coding		1.73	0.000464167
YOL119C	MCH4	Mch4p|Protein with similarity to mammalian monocarboxylate permeases, which are involved in transport of monocarboxylic acids across the plasma membrane; mutant is not deficient in monocarboxylate transport; protein coding		1.71	0.00120047
YER039C	HVG1, YEM9	Hvg1p|Protein of unknown function, has homology to Vrg4p; protein coding		1.71	0.00930167
YLR080W	EMP46	Emp46p|Integral membrane component of endoplasmic reticulum-derived COPII-coated vesicles, which function in ER to Golgi transport; protein coding		1.7	0.00131784
YCR011C	ADP1	Adp1p|Putative ATP-dependent permease of the ABC transporter family of proteins; protein coding		1.7	0.00853067
YDL128W	VCX1, HUM1, MNR1	Vacuolar H+/Ca2+ exchanger involved in control of cytosolic Ca2+ concentration; has similarity to sodium/calcium exchangers, including the bovine Na+/Ca2+,K+ antiporter|Vcx1p; protein coding		1.61	0.00201733
YMR301C	ATM1	Atm1p|Mitochondrial inner membrane ATP-binding cassette (ABC) transporter, exports mitochondrially synthesized precursors of iron-sulfur (Fe/S) clusters to the cytosol; protein coding		1.6	0.000338369
YDR246W	TRS23	One of 10 subunits of the transport protein particle (TRAPP) complex of the cis-Golgi which mediates vesicle docking and fusion; involved in endoplasmic reticulum (ER) to Golgi membrane traffic; human homolog is TRAPPC4|Trs23p; protein coding		1.6	0.00629873
YNR055C	HOL1	Hol1p|Putative ion transporter similar to the major facilitator superfamily of transporters; mutations in membrane-spanning domains permit nonselective cation uptake; protein coding		1.58	0.000620359
YNL003C	PET8, SAM5	Pet8p|S-adenosylmethionine transporter of the mitochondrial inner membrane, member of the mitochondrial carrier family; required for biotin biosynthesis and respiratory growth; protein coding		1.57	0.00269261
YBR043C	QDR3, AQR2	Multidrug transporter of the major facilitator superfamily, required for resistance to quinidine, barban, cisplatin, and bleomycin|Qdr3p; protein coding		1.47	0.0100159
YLL028W	TPO1	Polyamine transporter that recognizes spermine, putrescine, and spermidine; catalyzes uptake of polyamines at alkaline pH and excretion at acidic pH; phosphorylation enhances activity and sorting to the plasma membrane|Tpo1p; protein coding		1.46	0.00160849
YOR034C	AKR2	Akr2p|Ankyrin repeat-containing protein similar to Akr1p; member of a family of putative palmitoyltransferases containing an Asp-His-His-Cys-cysteine rich (DHHC-CRD) domain; possibly involved in constitutive endocytosis of Ste3p; protein coding		1.4	0.00308509
YLL015W	BPT1	ABC type transmembrane transporter of MRP/CFTR family, found in vacuolar membrane, involved in the transport of unconjugated bilirubin and in heavy metal detoxification via glutathione conjugates, along with Ycf1p|Bpt1p; protein coding		1.4	0.00086667
YLR130C	ZRT2	Low-affinity zinc transporter of the plasma membrane; transcription is induced under low-zinc conditions by the Zap1p transcription factor|Zrt2p; protein coding		1.37	0.00804216
YIL120W	QDR1	Multidrug transporter of the major facilitator superfamily, required for resistance to quinidine, ketoconazole, fluconazole, and barban|Qdr1p; protein coding		1.33	0.0100159
YPR124W	CTR1	Ctr1p|High-affinity copper transporter of the plasma membrane, mediates nearly all copper uptake under low copper conditions; transcriptionally induced at low copper levels and degraded at high copper levels; protein coding		1.33	0.0143315
YDR376W	ARH1	Arh1p|Oxidoreductase of the mitochondrial inner membrane, involved in cytoplasmic and mitochondrial iron homeostasis and required for activity of Fe-S cluster-containing enzymes; one of the few mitochondrial proteins essential for viability; protein coding		1.27	0.0116888
YML130C	ERO1	Ero1p|Thiol oxidase required for oxidative protein folding in the endoplasmic reticulum; protein coding		1.26	0.0116496
YJL093C	TOK1, DUK1, YKC1, YPK1,	Outward-rectifier potassium channel of the plasma membrane with two pore domains in tandem, each of which forms a functional channel permeable to potassium; carboxy tail functions to prevent inner gate closures; target of K1 toxin|Tok1p; protein coding		1.23	0.0133044
Down regulated
YHR007C	ERG11, CYP51	Erg11p|Lanosterol 14-alpha-demethylase, catalyzes the C-14 demethylation of lanosterol to form 4,4''-dimethyl cholesta-8,14,24-triene-3-beta-ol in the ergosterol biosynthesis pathway; member of the cytochrome P450 family; protein coding		-1.27	0.0113754
YLR083C	EMP70	Emp70p|Protein whose 24kDa cleavage product is found in endosome-enriched membrane fractions, predicted to be a transmembrane protein; protein coding		-1.35	0.00330056
YNL044W	YIP3	Protein localized to COPII vesicles, proposed to be involved in ER to Golgi transport; interacts with members of the Rab GTPase family and Yip1p; also interacts with Rtn1p|Yip3p; protein coding		-1.36	0.0136615
YIL134W	FLX1	Flx1p|Protein required for transport of flavin adenine dinucleotide (FAD), a synthesis product of riboflavin, across the mitochondrial membrane; protein coding		-1.4	0.00661699
YBR002C	RER2	Cis-prenyltransferase involved in dolichol synthesis; participates in endoplasmic reticulum (ER) protein sorting|Rer2p; protein coding		-1.45	0.00885858
YJL117W	PHO86	Endoplasmic reticulum (ER) resident protein required for ER exit of the high-affinity phosphate transporter Pho84p, specifically required for packaging of Pho84p into COPII vesicles|Pho86p; protein coding		-1.47	0.000426612
YDR395W	SXM1, KAP108	Nuclear transport factor (karyopherin) involved in protein transport between the cytoplasm and nucleoplasm; similar to Nmd5p, Cse1p, Lph2p, and the human cellular apoptosis susceptibility protein, CAS1|Sxm1p; protein coding		-1.53	0.00807157
YBR039W	ATP3	Atp3p|Gamma subunit of the F1 sector of mitochondrial F1F0 ATP synthase, which is a large, evolutionarily conserved enzyme complex required for ATP synthesis; protein coding		-1.54	0.0118137
YDR098C	GRX3	Grx3p|Hydroperoxide and superoxide-radical responsive glutathione-dependent oxidoreductase; monothiol glutaredoxin subfamily member along with Grx4p and Grx5p; protects cells from oxidative damage; protein coding		-1.58	0.000703143
YKL120W	OAC1	Mitochondrial inner membrane transporter, transports oxaloacetate, sulfate, and thiosulfate; member of the mitochondrial carrier family|Oac1p; protein coding		-1.59	0.0072855
YGR260W	TNA1	High affinity nicotinic acid plasma membrane permease, responsible for uptake of low levels of nicotinic acid; expression of the gene increases in the absence of extracellular nicotinic acid or para-aminobenzoate (PABA)|Tna1p; protein coding		-1.6	0.000381385
YDR454C	GUK1, PUR5	Guanylate kinase, converts GMP to GDP; required for growth and mannose outer chain elongation of cell wall N-linked glycoproteins|Guk1p; protein coding		-1.75	0.00168815
YOR046C	DBP5, RAT8	Cytoplasmic ATP-dependent RNA helicase of the DEAD-box family involved in mRNA export from the nucleus; involved in translation termination|Dbp5p; protein coding		-1.94	0.000143202
YBL037W	APL3	Alpha-adaptin, large subunit of the clathrin associated protein complex (AP-2); involved in vesicle mediated transport|Apl3p; protein coding		-2.71	0.000184271
YDR508C	GNP1	Gnp1p|High-affinity glutamine permease, also transports Leu, Ser, Thr, Cys, Met and Asn; expression is fully dependent on Grr1p and modulated by the Ssy1p-Ptr3p-Ssy5p (SPS) sensor of extracellular amino acids; protein coding		-2.75	0.00218261
YBL020W	RFT1	Flippase, essential integral membrane protein that is required for translocation of Man5GlcNac2-PP-Dol from the cytoplasmic side to the lumenal side of the ER membrane; mutation is suppressed by expression human p53 protein|Rft1p; protein coding		-2.79	6.1e-05
YBR069C	TAT1, VAP1, TAP1	Amino acid transport protein for valine, leucine, isoleucine, and tyrosine, low-affinity tryptophan and histidine transporter; overexpression confers FK506 and FTY720 resistance|Tat1p; protein coding		-2.85	1.53e-05
YBR068C	BAP2	Bap2p|High-affinity leucine permease, functions as a branched-chain amino acid permease involved in the uptake of leucine, isoleucine and valine; contains 12 predicted transmembrane domains; protein coding		-5.07	5.34e-05
DNA Metabolism
Up regulated
YGL037C	PNC1	Nicotinamidase that converts nicotinamide to nicotinic acid as part of the NAD(+) salvage pathway, required for life span extension by calorie restriction; PNC1 expression responds to all known stimuli that extend replicative life span|Pnc1p; protein coding		3.76	0.000193016
YGR258C	RAD2	Rad2p|Single-stranded DNA endonuclease, cleaves single-stranded DNA during nucleotide excision repair to excise damaged DNA; subunit of Nucleotide Excision Repair Factor 3 (NEF3); homolog of human XPG protein; protein coding		1.89	9.7e-05
YNL097C	PHO23	Pho23p|Probable component of the Rpd3 histone deacetylase complex, involved in transcriptional regulation of PHO5; C-terminus has similarity to human candidate tumor suppressor p33(ING1); protein coding		1.69	0.000252248
YDL154W	MSH5	Msh5p|Protein of the MutS family, forms a dimer with Msh4p that facilitates crossovers between homologs during meiosis; msh5-Y823H mutation confers tolerance to DNA alkylating agents; homologs present in C. elegans and humans; protein coding		1.67	0.011835
YOR141C	ARP8	Arp8p|Nuclear actin-related protein involved in chromatin remodeling, component of chromatin-remodeling enzyme complexes; protein coding		1.58	0.0119192
YDR460W	TFB3, RIG2	Subunit of TFIIH and nucleotide excision repair factor 3 complexes, involved in transcription initiation, required for nucleotide excision repair; ring finger protein similar to mammalian CAK and TFIIH subunit|Tfb3p; protein coding		1.43	0.00213243
YHR118C	ORC6	Orc6p|Subunit of the origin recognition complex, which directs DNA replication by binding to replication origins and is also involved in transcriptional silencing; phosphorylated by Cdc28p; protein coding		1.42	0.00201001
YIL084C	SDS3	Component of the Rpd3p/Sin3p deacetylase complex required for its structural integrity and catalytic activity, involved in transcriptional silencing and required for sporulation; cells defective in SDS3 display pleiotropic phenotypes|Sds3p; protein coding		1.34	0.00188441
YIL150C	MCM10, DNA43	Essential chromatin-associated protein involved in the initiation of DNA replication; required for the association of the MCM2-7 complex with replication origins|Mcm10p; protein coding		1.26	0.00454086
YPL022W	RAD1, LPB9	Rad1p|Single-stranded DNA endonuclease (with Rad10p), cleaves single-stranded DNA during nucleotide excision repair and double-strand break repair; subunit of Nucleotide Excision Repair Factor 1 (NEF1); homolog of human XPF protein; protein coding		1.18	0.00689656
Down regulated
YDL076C	RXT3	Rxt3p|Subunit of the RPD3L complex; involved in histone deacetylation; protein coding		-1.27	0.00645659
YLL004W	ORC3	Orc3p|Subunit of the origin recognition complex, which directs DNA replication by binding to replication origins and is also involved in transcriptional silencing; protein coding		-1.27	0.0121939
YPL016W	SWI1, ADR6, GAM3, LPA1	Subunit of the SWI/SNF chromatin remodeling complex, which regulates transcription by remodeling chromosomes; required for transcription of many genes, including ADH1, ADH2, GAL1, HO, INO1 and SUC2|Swi1p; protein coding		-1.29	0.00752904
YIL131C	FKH1	Fkh1p|Forkhead family transcription factor with a minor role in the expression of G2/M phase genes; negatively regulates transcriptional elongation; positive role in chromatin silencing at HML and HMR; regulates donor preference during switching; protein coding		-1.33	0.00604978
YOR025W	HST3	Hst3p|Member of the Sir2 family of NAD(+)-dependent protein deacetylases; involved along with Hst4p in telomeric silencing, cell cycle progression, radiation resistance, genomic stability and short-chain fatty acid metabolism; protein coding		-1.42	0.00151738
YOR038C	HIR2, SPT1	Hir2p|Non-essential transcriptional corepressor involved in the cell cycle-regulated transcription of histone H2A, H2B, H3, and H4 genes; recruits Swi-Snf complexes to histone gene promoters; promotes heterochromatic gene silencing with Asf1p; protein coding		-1.44	0.00418405
YML127W	RSC9	Component of the RSC chromatin remodeling complex; DNA-binding protein involved in the synthesis of rRNA and in transcriptional repression and activation of genes regulated by the Target of Rapamycin (TOR) pathway|Rsc9p; protein coding		-1.48	0.0103403
YPL129W	TAF14, ANC1, SWP29, TAF30, TFG3	Subunit of TFIID, TFIIF, INO80, SWI/SNF, and NuA3 complexes, involved in RNA polymerase II transcription initiation and in chromatin modification; contains a YEATS domain|Taf14p; protein coding		-1.49	0.00345355
YBL008W	HIR1	Hir1p|Non-essential transcriptional corepressor involved in the cell cycle-regulated transcription of histone H2A, H2B, H3 and H4 genes; contributes to nucleosome formation, heterochromatic gene silencing, and formation of functional kinetochores; protein coding		-1.5	0.0115301
YBR231C	SWC5, AOR1	Protein of unknown function, component of the SWR1 complex, which exchanges histone variant H2AZ (Htz1p) for chromatin-bound histone H2A|Swc5p; protein coding		-1.53	0.00271611
YPR052C	NHP6A	High-mobility group non-histone chromatin protein, functionally redundant with Nhp6Bp; homologous to mammalian high mobility group proteins 1 and 2; acts to recruit transcription factor Rcs1p to certain promoters|Nhp6ap; protein coding		-1.6	0.0120345
YDR191W	HST4	Hst4p|Member of the Sir2 family of NAD(+)-dependent protein deacetylases; involved along with Hst3p in silencing at telomeres, cell cycle progression, radiation resistance, genomic stability and short-chain fatty acid metabolism; protein coding		-1.67	0.00295622
YMR235C	RNA1	GTPase activating protein (GAP) for Gsp1p, involved in nuclear transport|Rna1p; protein coding		-1.85	0.000380809
YDR303C	RSC3	Component of the RSC chromatin remodeling complex; essential gene required for maintenance of proper ploidy and regulation of ribosomal protein genes and the cell wall/stress response; highly similar to Rsc30p|Rsc3p; protein coding		-1.93	0.00827883
YIL139C	REV7	Processivity subunit of DNA polymerase zeta, which is involved in DNA repair and translesion synthesis; required for mutagenesis induced by DNA damage|Rev7p; protein coding		-2.01	0.00317492
YBR081C	SPT7, GIT2	Spt7p|Subunit of the SAGA transcriptional regulatory complex, involved in proper assembly of the complex; also present as a C-terminally truncated form in the SLIK/SALSA transcriptional regulatory complex; protein coding		-2.05	0.00313838
YBR198C	TAF5, TAF90	Subunit (90 kDa) of TFIID and SAGA complexes, involved in RNA polymerase II transcription initiation and in chromatin modification|Taf5p; protein coding		-2.22	0.000267358
YBR060C	ORC2, RRR1, SIR5	Orc2p|Subunit of the origin recognition complex, which directs DNA replication by binding to replication origins and is also involved in transcriptional silencing; phosphorylated by Cdc28p; protein coding		-2.45	0.00579197
YHR056C	RSC30	Component of the RSC chromatin remodeling complex; non-essential gene required for regulation of ribosomal protein genes and the cell wall/stress response; highly similar to Rsc3p; null mutants are osmosensitive|Rsc30p; protein coding		-2.6	7.2e-05
YBR195C	MSI1, CAC3	Msi1p|Subunit of chromatin assembly factor I (CAF-1), negative regulator of the RAS/cAMP pathway via sequestration of Npr1p kinase; localizes to the nucleus and cytoplasm; homologous to human retinoblastoma binding proteins RbAp48 and RbAp46; protein coding		-2.8	0.000630335
Carbohydrate Metabolism
Up regulated
YLR258W	GSY2	Glycogen synthase, similar to Gsy1p; expression induced by glucose limitation, nitrogen starvation, heat shock, and stationary phase; activity regulated by cAMP-dependent, Snf1p and Pho85p kinases as well as by the Gac1p-Glc7p phosphatase|Gsy2p; protein coding		8.39	6.63e-05
YMR105C	PGM2, GAL5	Pgm2p|Phosphoglucomutase, catalyzes the conversion from glucose-1-phosphate to glucose-6-phosphate, which is a key step in hexose metabolism; functions as the acceptor for a Glc-phosphotransferase; protein coding		5.08	0.000338219
YFR015C	GSY1	Glycogen synthase with similarity to Gsy2p, the more highly expressed yeast homolog; expression induced by glucose limitation, nitrogen starvation, environmental stress, and entry into stationary phase|Gsy1p; protein coding		4.2	0.000405206
YBR298C	MAL31	Mal31p|Maltose permease, high-affinity maltose transporter (alpha-glucoside transporter); encoded in the MAL3 complex locus; member of the 12 transmembrane domain superfamily of sugar transporters; functional in genomic reference strain S288C; protein coding		2.99	0.000562694
YIL162W	SUC2	Invertase, sucrose hydrolyzing enzyme; a secreted, glycosylated form is regulated by glucose repression, and an intracellular, nonglycosylated enzyme is produced constitutively|Suc2p; protein coding		2.96	0.000874426
YGR289C	MAL11, AGT1	Mal11p|Maltose permease, inducible high-affinity maltose transporter (alpha-glucoside transporter); encoded in the MAL1 complex locus; member of the 12 transmembrane domain superfamily of sugar transporters; protein coding		2.72	0.00166811
YDL022W	GPD1, DAR1, HOR1, OSG1, OSR5	Gpd1p|NAD-dependent glycerol-3-phosphate dehydrogenase, key enzyme of glycerol synthesis, essential for growth under osmotic stress; expression regulated by high-osmolarity glycerol response pathway; homolog of Gpd2p; protein coding		2.47	0.00121664
YER177W	BMH1	14-3-3 protein, major isoform; controls proteome at post-transcriptional level, binds proteins and DNA, involved in regulation of many processes including exocytosis, vesicle transport, Ras/MAPK signaling, and rapamycin-sensitive signaling|Bmh1p; protein coding		2.33	0.00178134
YMR311C	GLC8	Glc8p|Regulatory subunit of protein phosphatase 1 (Glc7p), involved in glycogen metabolism and chromosome segregation; proposed to regulate Glc7p activity via conformational alteration; ortholog of the mammalian protein phosphatase inhibitor 2; protein coding		1.84	0.00416173
YEL058W	PCM1, AGM1	Essential N-acetylglucosamine-phosphate mutase; converts GlcNAc-6-P to GlcNAc-1-P, which is a precursor for the biosynthesis of chitin and for the formation of N-glycosylated mannoproteins and glycosylphosphatidylinositol anchors|Pcm1p; protein coding		1.84	0.000370259
YMR238W	DFG5	Dfg5p|Putative mannosidase, essential glycosylphosphatidylinositol (GPI)-anchored membrane protein required for cell wall biogenesis in bud formation, involved in filamentous growth, homologous to Dcw1p; protein coding		1.81	0.00442505
YNL241C	ZWF1, MET19, POS10	Glucose-6-phosphate dehydrogenase (G6PD), catalyzes the first step of the pentose phosphate pathway; involved in adapting to oxidatve stress; homolog of the human G6PD which is deficient in patients with hemolytic anemia|Zwf1p; protein coding		1.63	0.00747359
YBR149W	ARA1	Ara1p|NADP+ dependent arabinose dehydrogenase, involved in carbohydrate metabolism; purified as homodimer; naturally occurs with a N-terminus degradation product; protein coding		1.61	0.00824428
YBR001C	NTH2	Nth2p|Putative neutral trehalase, required for thermotolerance and may mediate resistance to other cellular stresses; protein coding		1.61	0.000204044
YMR280C	CAT8, DIL1, MSP8	Cat8p|Zinc cluster transcriptional activator necessary for derepression of a variety of genes under non-fermentative growth conditions, active after diauxic shift, binds carbon source responsive elements; protein coding		1.6	0.0039112
YMR261C	TPS3	Regulatory subunit of trehalose-6-phosphate synthase/phosphatase complex, which synthesizes the storage carbohydrate trehalose; expression is induced by stress conditions and repressed by the Ras-cAMP pathway|Tps3p; protein coding		1.58	0.000298443
YPR159W	KRE6, CWH48	Kre6p|Protein required for beta-1,6 glucan biosynthesis; putative beta-glucan synthase; appears functionally redundant with Skn1p; protein coding		1.51	0.013306
YLR189C	ATG26, UGT51	Atg26p|UDP-glucose:sterol glucosyltransferase, conserved enzyme involved in synthesis of sterol glucoside membrane lipids, involved in autophagy; protein coding		1.47	0.00401746
YIL099W	SGA1	Intracellular sporulation-specific glucoamylase involved in glycogen degradation; induced during starvation of a/a diploids late in sporulation, but dispensable for sporulation|Sga1p; protein coding		1.44	0.00536477
YAL015C	NTG1, FUN33, SCR1	DNA N-glycosylase and apurinic/apyrimidinic (AP) lyase involved in base excision repair, localizes to the nucleus and mitochondrion|Ntg1p; protein coding		1.37	0.00374939
YHR142W	CHS7	Chs7p|Protein of unknown function, involved in chitin biosynthesis by regulating Chs3p export from the ER; protein coding		1.36	0.00215914
YPL031C	PHO85, LDB15	Cyclin-dependent kinase, with ten cyclin partners; involved in environmental stress response; in phosphate-rich conditions, Pho85p-Pho80p complex phosphorylates Pho4p which in turn represses PHO5|Pho85p; protein coding		1.32	0.00956849
YJL099W	CHS6	Chs6p|Member of the ChAPs family of proteins (Chs5p-Arf1p-binding proteins: Bch1p, Bch2p, Bud7p, Chs6p), that forms the exomer complex with Chs5p to mediate export of specific cargo proteins, including Chs3p, from the Golgi to the plasma membrane; protein coding		1.32	0.0104452
YOR336W	KRE5	Kre5p|Protein required for beta-1,6 glucan biosynthesis; mutations result in aberrant morphology and severe growth defects; protein coding		1.28	0.00327549
YEL004W	YEA4	Uridine diphosphate-N-acetylglucosamine (UDP-GlcNAc) transporter required for cell wall chitin synthesis; localized to the ER|Yea4p; protein coding		1.2	0.0129283
Down regulated
YDR420W	HKR1	Hkr1p|Serine/threonine rich cell surface protein; osmosensor; involved in the regulation of cell wall beta-1,3 glucan synthesis, bud site selection and hyperosmotic response; overexpression confers resistance to Hansenula mrakii killer toxin HM-1; protein coding		-1.4	0.00233298
YBR229C	ROT2, GLS2	Glucosidase II catalytic subunit required for normal cell wall synthesis; mutations in rot2 suppress tor2 mutations, and are synthetically lethal with rot1 mutations|Rot2p; protein coding		-1.43	0.0110131
YJL121C	RPE1, EPI1, POS18	D-ribulose-5-phosphate 3-epimerase, catalyzes a reaction in the non-oxidative part of the pentose-phosphate pathway; mutants are sensitive to oxidative stress|Rpe1p; protein coding		-1.56	0.00694871
YBL058W	SHP1, UBX1	Shp1p|UBX (ubiquitin regulatory X) domain-containing protein that regulates Glc7p phosphatase activity and interacts with Cdc48p; interacts with ubiquitylated proteins in vivo and is required for degradation of a ubiquitylated model substrate; protein coding		-1.64	0.00101056
YBL061C	SKT5, CAL2, CHS4, CSD4	Activator of Chs3p (chitin synthase III), recruits Chs3p to the bud neck via interaction with Bni4p; has similarity to Shc1p, which activates Chs3p during sporulation|Skt5p; protein coding		-2.16	0.000119794
YBR038W	CHS2	Chitin synthase II, requires activation from zymogenic form in order to catalyze the transfer of N-acetylglucosamine (GlcNAc) to chitin; required for the synthesis of chitin in the primary septum during cytokinesis|Chs2p; protein coding		-2.29	0.011159
Stress Response
Up regulated
YOR120W	GCY1	Gcy1p|Putative NADP(+) coupled glycerol dehydrogenase, proposed to be involved in an alternative pathway for glycerol catabolism; member of the aldo-keto reductase (AKR) family; protein coding		3.74	0.0015078
YJR104C	SOD1, CRS4	Cytosolic superoxide dismutase; some mutations are analogous to those that cause ALS (amyotrophic lateral sclerosis) in humans|Sod1p; protein coding		3.69	0.00358446
YPL240C	HSP82, HSP90	Hsp82p|Hsp90 chaperone required for pheromone signaling and negative regulation of Hsf1p; docks with Tom70p for mitochondrial preprotein delivery; promotes telomerase DNA binding and nucleotide addition; interacts with Cns1p, Cpr6p, Cpr7p, Sti1p; protein coding		3.06	0.00253844
YKL062W	MSN4	Msn4p|Transcriptional activator related to Msn2p; activated in stress conditions, which results in translocation from the cytoplasm to the nucleus; binds DNA at stress response elements of responsive genes, inducing gene expression; protein coding		2.27	0.0102393
YHL048W	COS8	Cos8p|Nuclear membrane protein, member of the DUP380 subfamily of conserved, often subtelomerically-encoded proteins; regulation suggests a potential role in the unfolded protein response; protein coding		2.17	0.0121087
YDR040C	ENA1, HOR6, PMR2	Ena1p|P-type ATPase sodium pump, involved in Na+ and Li+ efflux to allow salt tolerance; protein coding		2.16	0.000300331
YPL087W	YDC1	Alkaline dihydroceramidase, involved in sphingolipid metabolism; preferentially hydrolyzes dihydroceramide to a free fatty acid and dihydrosphingosine; has a minor reverse activity|Ydc1p; protein coding		2.06	0.000506068
YCR009C	RVS161, END6, FUS7, SPE161	Amphiphysin-like lipid raft protein; subunit of a complex (Rvs161p-Rvs167p) that regulates polarization of the actin cytoskeleton, endocytosis, cell polarity, cell fusion and viability following starvation or osmotic stress|Rvs161p; protein coding		1.9	0.00642061
YOR027W	STI1	Hsp90 cochaperone, interacts with the Ssa group of the cytosolic Hsp70 chaperones; activates the ATPase activity of Ssa1p; homolog of mammalian Hop protein|Sti1p; protein coding		1.78	0.0120663
YAR020C	PAU7	Part of 23-member seripauperin multigene family, active during alcoholic fermentation, regulated by anaerobiosis, inhibited by oxygen, repressed by heme|Pau7p; protein coding		1.49	0.00145544
YOR007C	SGT2	Glutamine-rich cytoplasmic protein of unknown function; contains tetratricopeptide (TPR) repeats, which often mediate protein-protein interactions; has similarity to human SGT, which is a cochaperone that negatively regulates Hsp70|Sgt2p; protein coding		1.46	0.0142573
YML007W	YAP1, PAR1, SNQ3	Basic leucine zipper (bZIP) transcription factor required for oxidative stress tolerance; activated by H2O2 through the multistep formation of disulfide bonds and transit from the cytoplasm to the nucleus; mediates resistance to cadmium|Yap1p; protein coding		1.18	0.0139472
Down regulated
YKL020C	SPT23	ER membrane protein involved in regulation of OLE1 transcription, acts with homolog Mga2p; inactive ER form dimerizes and one subunit is then activated by ubiquitin/proteasome-dependent processing followed by nuclear targeting|Spt23p; protein coding		-1.26	0.00255175
YJR032W	CPR7	Cpr7p|Peptidyl-prolyl cis-trans isomerase (cyclophilin), catalyzes the cis-trans isomerization of peptide bonds N-terminal to proline residues; binds to Hsp82p and contributes to chaperone activity; protein coding		-1.48	0.00212951
YLR266C	PDR8	Pdr8p|Transcription factor; targets include ATP-binding cassette (ABC) transporters, major facilitator superfamily transporters, and other genes involved in the pleiotropic drug resistance (PDR) phenomenon; protein coding		-1.83	0.00417429
YGR234W	YHB1, YHB4	Nitric oxide oxidoreductase, flavohemoglobin involved in nitric oxide detoxification; plays a role in the oxidative and nitrosative stress responses|Yhb1p; protein coding		-2.93	1.56e-05
Mating
Down regulated
YPL187W	MF(ALPHA)1	Mating pheromone alpha-factor, made by alpha cells; interacts with mating type a cells to induce cell cycle arrest and other responses leading to mating; also encoded by MF(ALPHA)2, although MF(ALPHA)1 produces most alpha-factor|Mf(alpha)1p; protein coding		-24.2	0.000527941
YGL089C	MF(ALPHA)2	Mating pheromone alpha-factor, made by alpha cells; interacts with mating type a cells to induce cell cycle arrest and other responses leading to mating; also encoded by MF(ALPHA)1, which is more highly expressed than MF(ALPHA)2|Mf(alpha)2p; protein coding		-2.9	0.00852645
Protein amino acids dephosphorylation
Up regulated
YIL113W	SDP1	Sdp1p|Stress-inducible dual-specificity MAP kinase phosphatase, negatively regulates Slt2p MAP kinase by direct dephosphorylation, diffuse localization under normal conditions shifts to punctate localization after heat shock; protein coding		2.36	0.00362341
YER089C	PTC2	Ptc2p|Type 2C protein phosphatase; dephosphorylates Hog1p to limit maximal osmostress induced kinase activity; dephosphorylates Ire1p to downregulate the unfolded protein response; dephosphorylates Cdc28p; role in DNA checkpoint inactivation; protein coding		1.91	0.00419436
YDL230W	PTP1	Phosphotyrosine-specific protein phosphatase that dephosphorylates a broad range of substrates in vivo, including Fpr3p; localized to the cytoplasm and the mitochondria|Ptp1p; protein coding		1.63	0.000862921
YOR090C	PTC5, PPP1	Mitochondrially localized type 2C protein phosphatase involved in regulation of pyruvate dehydrogenase activity; contains Mg2+/Mn2+-dependent casein phosphatase activity in vitro|Ptc5p; protein coding		1.54	0.00370924
YER075C	PTP3	Phosphotyrosine-specific protein phosphatase involved in the inactivation of mitogen-activated protein kinase (MAPK) during osmolarity sensing; dephosporylates Hog1p MAPK and regulates its localization; localized to the cytoplasm|Ptp3p; protein coding		1.33	0.00230548
Down regulated
YBR276C	PPS1	Pps1p|Protein phosphatase with specificity for serine, threonine, and tyrosine residues; has a role in the DNA synthesis phase of the cell cycle; protein coding		-1.77	0.000909225
YBR125C	PTC4, GCT1	Cytoplasmic type 2C protein phosphatase; identified as a high-copy number suppressor of the synthetic lethality of a cnb1 mpk1 double deletion; overexpression decreases high-osmolarity induced Hog1p phosphorylation and kinase activity|Ptc4p; protein coding		-1.98	0.000875313
Protein degradation
Up regulated
YKL103C	LAP4, APE1, API, YSC1	Lap4p|Vacuolar aminopeptidase, often used as a marker protein in studies of autophagy and cytosol to vacuole targeting (CVT) pathway; protein coding		4.8	0.000209217
YMR297W	PRC1, LBC1	Prc1p|Vacuolar carboxypeptidase Y (proteinase C), broad-specificity C-terminal exopeptidase involved in non-specific protein degradation in the vacuole; member of the serine carboxypeptidase family; protein coding		3.51	1.9e-05
YEL060C	PRB1, CVT1	Prb1p|Vacuolar proteinase B (yscB), a serine protease of the subtilisin family; involved in protein degradation in the vacuole and required for full protein degradation during sporulation; protein coding		3.23	3.89e-05
YIR039C	YPS6	Putative GPI-anchored aspartic protease|Yps6p; protein coding		2.71	3.8e-05
YML013W	SEL1, UBX2	Protein involved in ER-associated protein degradation; proposed to coordinate the assembly of proteins involved in ERAD; contains a UBX (ubiquitin regulatory X) domain and a ubiquitin-associated (UBA) domain|Ubx2p; protein coding		2.05	0.0072295
YDL126C	CDC48	ATPase in ER, nuclear membrane and cytosol with homology to mammalian p97; in a complex with Npl4p and Ufd1p participates in retrotranslocation of ubiquitinated proteins from the ER into the cytosol for degradation by the proteasome|Cdc48p; protein coding		1.79	0.0103676
YJR062C	NTA1, DEA1	Amidase, removes the amide group from N-terminal asparagine and glutamine residues to generate proteins with N-terminal aspartate and glutamate residues that are targets of ubiquitin-mediated degradation|Nta1p; protein coding		1.78	0.00398293
YJL047C	RTT101, CUL8	Cullin subunit of a Roc1p-dependent E3 ubiquitin ligase complex; deletion phenotype suggests a role in anaphase progression; interacts with Mms22p and implicated in Mms22-dependent DNA repair; modified by the ubiquitin-like protein, Rub1p|Rtt101p; protein coding		1.65	0.00370332
YJL172W	CPS1	Cps1p|Vacuolar carboxypeptidase yscS; expression is induced under low-nitrogen conditions; protein coding		1.62	0.0128475
YIL005W	EPS1	ER protein with chaperone and co-chaperone activity, involved in retention of resident ER proteins; has a role in recognizing proteins targeted for ER-associated degradation (ERAD), member of the protein disulfide isomerase family|Eps1p; protein coding		1.56	0.000157095
YLR163C	MAS1, MIF1	Mas1p|Smaller subunit of the mitochondrial processing protease (MPP), essential processing enzyme that cleaves the N-terminal targeting sequences from mitochondrially imported proteins; protein coding		1.46	0.000721619
YJR126C	VPS70	Protein of unknown function involved in vacuolar protein sorting|Vps70p; protein coding		1.42	0.00206818
YKR098C	UBP11	Ubiquitin-specific protease that cleaves ubiquitin from ubiquitinated proteins|Ubp11p; protein coding		1.41	0.0108483
YIL017C	VID28, GID5, YIL017W	Protein involved in proteasome-dependent catabolite degradation of fructose-1,6-bisphosphatase (FBPase); localized to the nucleus and the cytoplasm|Vid28p; protein coding		1.39	0.0119825
YHR028C	DAP2, DPP2	Dap2p|Dipeptidyl aminopeptidase, synthesized as a glycosylated precursor; localizes to the vacuolar membrane; similar to Ste13p; protein coding		1.39	0.00364684
YNL159C	ASI2	Asi2p|Integral inner nuclear membrane protein that acts with Asi1p and Asi3p to ensure the fidelity of SPS-sensor signalling by maintaining the dormant repressed state of gene expression in the absence of inducing signals; protein coding		1.36	0.0033747
YCL052C	PBN1	Essential component of glycosylphosphatidylinositol-mannosyltransferase I, required for the autocatalytic post-translational processing of the protease B precursor Prb1p, localizes to ER in lumenal orientation; homolog of mammalian PIG-X|Pbn1p; protein coding		1.32	0.00885592
YPL096W	PNG1	Conserved peptide N-glycanase required for deglycosylation of misfolded glycoproteins during proteasome-dependent degradation, localizes to the cytoplasm and nucleus, interacts with the DNA repair protein Rad23p|Png1p; protein coding		1.2	0.0102696
Down regulated
YOL038W	PRE6	20S proteasome alpha-type subunit; green fluorescent protein (GFP)-fusion protein relocates from the cytosol to the mitochondrial outer surface upon oxidative stress|Pre6p; protein coding		-1.19	0.0136644
YBR170C	NPL4, HRD4	Endoplasmic reticulum and nuclear membrane protein, forms a complex with Cdc48p and Ufd1p that recognizes ubiquitinated proteins in the endoplasmic reticulum and delivers them to the proteasome for degradation|Npl4p; protein coding		-1.19	0.00622678
YGL048C	RPT6, CIM3, CRL3, SCB68, SUG1	One of six ATPases of the 19S regulatory particle of the 26S proteasome involved in the degradation of ubiquitinated substrates; bound by ubiquitin-protein ligases Ubr1p and Ufd4p; localized mainly to the nucleus throughout the cell cycle|Rpt6p; protein coding		-1.24	0.00358117
YDR144C	MKC7, YPS2	GPI-anchored aspartyl protease (yapsin) involved in protein processing; shares functions with Yap3p and Kex2p|Mkc7p; protein coding		-1.26	0.00859301
YLR244C	MAP1	Map1p|Methionine aminopeptidase, catalyzes the cotranslational removal of N-terminal methionine from nascent polypeptides; function is partially redundant with that of Map2p; protein coding		-1.28	0.00622083
YER012W	PRE1	20S proteasome beta-type subunit; localizes to the nucleus throughout the cell cycle|Pre1p; protein coding		-1.29	0.0122637
YLR373C	VID22	Glycosylated integral membrane protein localized to the plasma membrane; plays a role in fructose-1,6-bisphosphatase (FBPase) degradation; involved in FBPase transport from the cytosol to Vid (vacuole import and degradation) vesicles|Vid22p; protein coding		-1.29	0.00750124
YFR050C	PRE4	20S proteasome beta-type subunit|Pre4p; protein coding		-1.35	0.00131669
YML092C	PRE8	20S proteasome beta-type subunit|Pre8p; protein coding		-1.35	0.00572131
YBR290W	BSD2	Bsd2p|Heavy metal ion homeostasis protein, facilitates trafficking of Smf1p and Smf2p metal transporters to the vacuole where they are degraded, controls metal ion transport, prevents metal hyperaccumulation, functions in copper detoxification; protein coding		-1.43	0.000831767
YBL091C	MAP2	Map2p|Methionine aminopeptidase, catalyzes the cotranslational removal of N-terminal methionine from nascent polypeptides; function is partially redundant with that of Map1p; protein coding		-1.5	0.0048489
YDR427W	RPN9	Non-ATPase regulatory subunit of the 26S proteasome, has similarity to putative proteasomal subunits in other species; null mutant is temperature sensitive and exhibits cell cycle and proteasome assembly defects|Rpn9p; protein coding		-1.54	0.00596251
YOR157C	PUP1	Endopeptidase with trypsin-like activity that cleaves after basic residues; beta-type subunit of 20S proteasome synthesized as a proprotein before being proteolytically processed for assembly into 20S particle; human homolog is subunit Z|Pup1p; protein coding		-1.62	0.000958645
YBL041W	PRE7, PRS3	20S proteasome beta-type subunit|Pre7p; protein coding		-1.71	0.000270158
YBR082C	UBC4	Ubc4p|Ubiquitin-conjugating enzyme (E2), mediates degradation of short-lived and abnormal proteins; interacts with E3-CaM in ubiquitinating calmodulin; interacts with many SCF ubiquitin protein ligases; component of the cellular stress response; protein coding		-1.85	0.00919375
YBL022C	PIM1, LON1	ATP-dependent Lon protease, involved in degradation of misfolded proteins in mitochondria; required for biogenesis and maintenance of mitochondria|Pim1p; protein coding		-2.4	0.00184191
Autophagy
Up regulated
YCL038C	ATG22, AUT4	Atg22p|Protein required for the breakdown of autophagic vesicles in the vacuole during autophagy, putative integral membrane protein that localizes to vacuolar membranes and punctate structures attached to the vacuole; protein coding		2.26	0.00401746
YHR195W	NVJ1, VAB36	Nuclear envelope protein that interacts with the vacuolar membrane protein Vac8p to promote formation of nucleus-vacuole junctions during piecemeal microautophagy of the nucleus (PMN)|Nvj1p; protein coding		2.03	0.0015622
YNR007C	ATG3, APG3, AUT1	Atg3p|Protein involved in autophagy; E2-like enzyme that plays a role in formation of Atg8p-phosphatidylethanolamine conjugates, which are involved in membrane dynamics during autophagy; protein coding		1.87	0.00401746
YNL223W	ATG4, APG4, AUT2	Atg4p|Cysteine protease required for autophagy; cleaves Atg8p to a form required for autophagosome and Cvt vesicle generation; mediates attachment of autophagosomes to microtubules through interactions with Tub1p and Tub2p; protein coding		1.82	0.00401746
Down regulated
YBR109C	CMD1	Calmodulin; Ca++ binding protein that regulates Ca++ independent processes (mitosis, bud growth, actin organization, endocytosis, etc.) and Ca++ dependent processes (stress-activated pathways), targets include Nuf1p, Myo2p and calcineurin|Cmd1p; protein coding		-1.89	0.00765955
YBR131W	CCZ1, CVT16	Ccz1p|Protein involved in vacuolar assembly, essential for autophagy and the cytoplasm-to-vacuole pathway; protein coding		-2.47	0.000177972
Protein amino acid phosphorylation
Up regulated
YMR104C	YPK2, YKR2	Protein kinase with similarityto serine/threonine protein kinase Ypk1p; functionally redundant with YPK1 at the genetic level; participates in a signaling pathway required for optimal cell wall integrity; homolog of mammalian kinase SGK|Ypk2p; protein coding		4.3	0.00327701
YFR014C	CMK1	Calmodulin-dependent protein kinase; may play a role in stress response, many CA++/calmodulan dependent phosphorylation substrates demonstrated in vitro, amino acid sequence similar to Cmk2p and mammalian Cam Kinase II|Cmk1p; protein coding		2.45	0.000335627
YMR216C	SKY1	SR protein kinase (SRPK) involved in regulating proteins involved in mRNA metabolism and cation homeostasis; similar to human SRPK1|Sky1p; protein coding		2.07	0.000666222
YPR161C	SGV1, BUR1	Cyclin (Bur2p)-dependent protein kinase that functions in transcriptional regulation; phosphorylates the carboxy-terminal domain of Rpo21p, which is the largest subunit of RNA polymerase II; regulated by Cak1p|Sgv1p; protein coding		2.03	0.00229866
YPL026C	SKS1, SHA3	Putative serine/threonine protein kinase; involved in the adaptation to low concentrations of glucose independent of the SNF3 regulated pathway|Sks1p; protein coding		2	0.0113564
YCR073C	SSK22	MAP kinase kinase kinase of the HOG1 mitogen-activated signaling pathway; functionally redundant with, and homologous to, Ssk2p; interacts with and is activated by Ssk1p; phosphorylates Pbs2p|Ssk22p; protein coding		1.73	0.00628875
YOL016C	CMK2	Calmodulin-dependent protein kinase; may play a role in stress response, many CA++/calmodulan dependent phosphorylation substrates demonstrated in vitro, amino acid sequence similar to Cmk1p and mammalian Cam Kinase II|Cmk2p; protein coding		1.67	0.0120839
YDR122W	KIN1	Kin1p|Serine/threonine protein kinase involved in regulation of exocytosis; localizes to the cytoplasmic face of the plasma membrane; closely related to Kin2p; protein coding		1.63	0.0118082
YGL208W	SIP2, SPM2	One of three beta subunits of the Snf1 serine/threonine protein kinase complex involved in the response to glucose starvation; null mutants exhibit accelerated aging; N-myristoylprotein localized to the cytoplasm and the plasma membrane|Sip2p; protein coding		1.61	0.0111717
YOR267C	HRK1	Hrk1p|Protein kinase implicated in activation of the plasma membrane H(+)-ATPase Pma1p in response to glucose metabolism; plays a role in ion homeostasis; protein coding		1.55	0.01421
YPR106W	ISR1	Isr1p|Predicted protein kinase, overexpression causes sensitivity to staurosporine, which is a potent inhibitor of protein kinase C; protein coding		1.54	0.00638028
YLR113W	HOG1, SSK3	Hog1p|Mitogen-activated protein kinase involved in osmoregulation via three independent osmosensors; mediates the recruitment and activation of RNA Pol II at Hot1p-dependent promoters; localization regulated by Ptp2p and Ptp3p; protein coding		1.44	0.000318687
YKL168C	KKQ8	Kkq8p|Putative serine/threonine protein kinase with unknown cellular role; protein coding		1.36	0.012165
YOL100W	PKH2	Pkh2p|Serine/threonine protein kinase involved in sphingolipid-mediated signaling pathway that controls endocytosis; activates Ypk1p and Ykr2p, components of signaling cascade required for maintenance of cell wall integrity; redundant with Pkh1p; protein coding		1.34	0.00625487
YLR248W	RCK2, CLK1, CMK3	Protein kinase involved in the response to oxidative and osmotic stress; identified as suppressor of S. pombe cell cycle checkpoint mutations|Rck2p; protein coding		1.3	0.00763224
Down regulated
YNL154C	YCK2	Palmitoylated, plasma membrane-bound casein kinase I isoform; shares redundant functions with Yck1p in morphogenesis, proper septin assembly, endocytic trafficking; provides an essential function overlapping with that of Yck1p|Yck2p; protein coding		-1.19	0.0124802
YBL016W	FUS3, DAC2	Fus3p|Mitogen-activated serine/threonine protein kinase involved in mating; phosphoactivatd by Ste7p; substrates include Ste12p, Far1p, Bni1p, Sst2p; inhibits invasive growth during mating by phosphorylating Tec1p, promoting its degradation; protein coding		-1.64	0.000517408
YBR160W	CDC28, CDK1, HSL5, SRM5	Catalytic subunit of the main cell cycle cyclin-dependent kinase (CDK); alternately associates with G1 cyclins (CLNs) and G2/M cyclins (CLBs) which direct the CDK to specific substrates|Cdc28p; protein coding		-2.24	0.00416105
DNA Recombination
Up regulated
YJR021C	REC107, MER2	Protein involved in early stages of meiotic recombination; involved in coordination between the initiation of recombination and the first division of meiosis; part of a complex (Rec107p-Mei4p-Rec114p) required for ds break formation|Rec107p; protein coding		1.67	0.000767189
Down regulated
Q0070	AI5_ALPHA	Ai5_alphap|Endonuclease I-SceIV, involved in intron mobility; encoded by a mobile group I intron within the mitochondrial COX1 gene; protein coding		-1.4	0.00674482
YOR354C	MSC6	Msc6p|Protein of unknown function; mutant is defective in directing meiotic recombination events to homologous chromatids; the authentic, non-tagged protein is detected in highly purified mitochondria in high-throughput studies; protein coding		-1.74	0.000688041
DNA Replication
Up regulated
YLR369W	SSQ1, SSC2	Mitochondrial hsp70-type molecular chaperone, required for assembly of iron/sulfur clusters into proteins at a step after cluster synthesis, and for maturation of Yfh1p, which is a homolog of human frataxin implicated in Friedreich's ataxia|Ssq1p; protein coding		1.36	0.0111939
YDR054C	CDC34, DNA6, UBC3	Cdc34p|Ubiquitin-conjugating enzyme (E2) and catalytic subunit of SCF ubiquitin-protein ligase complex (together with Skp1p, Rbx1p, Cdc53p, and an F-box protein) that regulates cell cycle progression by targeting key substrates for degradation; protein coding		1.26	0.00847702
Down regulated
YGR180C	RNR4,CRT3, PSO3	Ribonucleotide-diphosphate reductase (RNR), small subunit; the RNR complex catalyzes the rate-limiting step in dNTP synthesis and is regulated by DNA replication and DNA damage checkpoint pathways via localization of the small subunits|Rnr4p; protein coding		-1.34	0.0033043
YBR057C	MUM2	Cytoplasmic protein essential for meiotic DNA replication and sporulation; interacts with Orc2p, which is a component of the origin recognition complex|Mum2p; protein coding		-2	0.000134148
Cell Cycle
Up regulated
YMR135C	GID8, DCR1	Gid8p|Protein of unknown function, involved in proteasome-dependent catabolite inactivation of fructose-1,6-bisphosphatase; contains LisH and CTLH domains, like Vid30p; dosage-dependent regulator of START; protein coding		2.58	0.0121982
YNL007C	SIS1	Sis1p|Type II HSP40 co-chaperone that interacts with the HSP70 protein Ssa1p; not functionally redundant with Ydj1p due to due to substrate specificity; shares similarity with bacterial DnaJ proteins; protein coding		2.33	0.00282369
YHR071W	PCL5	Cyclin, interacts with Pho85p cyclin-dependent kinase (Cdk), induced by Gcn4p at level of transcription, specifically required for Gcn4p degradation, may be sensor of cellular protein biosynthetic capacity|Pcl5p; protein coding		2.25	0.0036622
YLR210W	CLB4	B-type cyclin involved in cell cycle progression; activates Cdc28p to promote the G2/M transition; may be involved in DNA replication and spindle assembly; accumulates during S phase and G2, then targeted for ubiquitin-mediated degradation|Clb4p; protein coding		1.3	0.0129795
Down regulated
YPR119W	CLB2	B-type cyclin involved in cell cycle progression; activates Cdc28p to promote the transition from G2 to M phase; accumulates during G2 and M, then targeted via a destruction box motif for ubiquitin-mediated degradation by the proteasome|Clb2p; protein coding		-1.57	0.00718436
DNA Repair
Up regulated
YHL006C	SHU1	Protein of unassigned function involved in mutation suppression, important for error-free repair of spontaneous and induced DNA lesions to protect the genome from mutation; associates with Shu2p, Psy3p, and Csm2p|Shu1p; protein coding		2	0.0117076
YDR030C	RAD28	Protein involved in transcription-coupled repair nucleotide excision repair of UV-induced DNA lesions; homolog of human CSA protein|Rad28p; protein coding		2	0.00577279
YDL105W	NSE4, QRI2	Nse4p|Nuclear protein that plays a role in the function of the Smc5p-Rhc18p complex; protein coding		1.32	0.00622678
Signal Transduction
Up regulated
YDR277C	MTH1, BPC1, DGT1, HTR1	Mth1p|Negative regulator of the glucose-sensing signal transduction pathway, required for repression of transcription by Rgt1p; interacts with Rgt1p and the Snf3p and Rgt2p glucose sensors; phosphorylated by Yck1p, triggering Mth1p degradation; protein coding		5.93	2.99e-05
YGL121C	GPG1	Gpg1p|Proposed gamma subunit of the heterotrimeric G protein that interacts with the receptor Grp1p; involved in regulation of pseudohyphal growth; requires Gpb1p or Gpb2p to interact with Gpa2p; protein coding		5.56	0.00922405
YFL031W	HAC1, ERN4, IRE15	Hac1p|bZIP transcription factor (ATF/CREB1 homolog) that regulates the unfolded protein response, via UPRE binding, and membrane biogenesis; ER stress-induced splicing pathway utilizing Ire1p, Trl1p and Ada5p facilitates efficient Hac1p synthesis; protein coding		3.81	6.56e-05
YFL026W	STE2	Receptor for alpha-factor pheromone; seven transmembrane-domain GPCR that interacts with both pheromone and a heterotrimeric G protein to initiate the signaling response that leads to mating between haploid a and alpha cells|Ste2p; protein coding		2.64	0.0116959
YOL110W	SHR5, ERF4	Shr5p|Subunit of a palmitoyltransferase, composed of Shr5p and Erf2p, that adds a palmitoyl lipid moiety to heterolipidated substrates such as Ras1p and Ras2p through a thioester linkage; palmitoylation is required for Ras2p membrane localization; protein coding		2.3	0.000542969
YER020W	GPA2, SSP101	Gpa2p|Nucleotide binding alpha subunit of the heterotrimeric G protein that interacts with the receptor Gpr1p, has signaling role in response to nutrients; green fluorescent protein (GFP)-fusion protein localizes to the cell periphery; protein coding		2.01	0.000143958
YDR461W	MFA1	Mating pheromone a-factor, made by a cells; interacts with alpha cells to induce cell cycle arrest and other responses leading to mating; biogenesis involves C-terminal modification, N-terminal proteolysis, and export; also encoded by MFA2|Mfa1p; protein coding		1.93	0.00865891
YOL065C	INP54	Inp54p|Phosphatidylinositol 4,5-bisphosphate 5-phosphatase with a role in secretion, localizes to the endoplasmic reticulum via the C-terminal tail; lacks the Sac1 domain and proline-rich region found in the other 3 INP proteins; protein coding		1.92	5.29e-05
YDR294C	DPL1, BST1	Dihydrosphingosine phosphate lyase, regulates intracellular levels of sphingolipid long-chain base phosphates (LCBPs), degrades phosphorylated long chain bases, prefers C16 dihydrosphingosine-l-phosphate as a substrate|Dpl1p; protein coding		1.83	0.000156133
YDL194W	SNF3	Plasma membrane glucose sensor that regulates glucose transport; has 12 predicted transmembrane segments; long cytoplasmic C-terminal tail is required for low glucose induction of hexose transporter genes HXT2 and HXT4|Snf3p; protein coding		1.65	0.00287304
YOR047C	STD1, MSN3, SFS3	Protein involved in control of glucose-regulated gene expression; interacts with protein kinase Snf1p, glucose sensors Snf3p and Rgt2p, and TATA-binding protein Spt15p; acts as a regulator of the transcription factor Rgt1p|Std1p; protein coding		1.53	0.0102662
YNL323W	LEM3, BRE3, ROS3	Lem3p|Membrane protein of the plasma membrane and ER, involved in translocation of phospholipids and alkylphosphocholine drugs across the plasma membrane; protein coding		1.5	0.00275112
YGR152C	RSR1, BUD1	GTP-binding protein of the ras superfamily required for bud site selection, morphological changes in response to mating pheromone, and efficient cell fusion; localized to the plasma membrane; significantly similar to mammalian Rap GTPases|Rsr1p; protein coding		1.31	0.00727839
YDL035C	GPR1	Gpr1p|Plasma membrane G protein coupled receptor (GPCR) that interacts with the heterotrimeric G protein alpha subunit, Gpa2p, and with Plc1p; sensor that integrates nutritional signals with the modulation of cell fate via PKA and cAMP synthesis; protein coding		1.3	0.0115109
Down regulated
YML064C	TEM1	GTP-binding protein of the ras superfamily involved in termination of M-phase; controls actomyosin and septin dynamics during cytokinesis|Tem1p; protein coding		-1.28	0.00798214
YDL235C	YPD1	Phosphorelay intermediate protein, phosphorylated by the plasma membrane sensor Sln1p in response to osmotic stress and then in turn phosphorylates the response regulators Ssk1p in the cytosol and Skn7p in the nucleus|Ypd1p; protein coding		-1.41	0.00877063
YLR452C	SST2	GTPase-activating protein for Gpa1p, regulates desensitization to alpha factor pheromone; also required to prevent receptor-independent signaling of the mating pathway; member of the RGS (regulator of G-protein signaling) family|Sst2p; protein coding		-1.54	0.0123172
YNL255C	GIS2	Gis2p|Protein with seven cysteine-rich CCHC zinc-finger motifs, similar to human CNBP, proposed to be involved in the RAS/cAMP signaling pathway; protein coding		-1.62	0.00259326
YPR075C	OPY2	Integral membrane protein that functions in the signaling branch of the high-osmolarity glycerol (HOG) pathway; interacts with Ste50p; overproduction blocks cell cycle arrest in the presence of mating pheromone|Opy2p; protein coding		-2.02	0.000628768
YJL157C	FAR1	Cyclin-dependent kinase inhibitor that mediates cell cycle arrest in response to pheromone; also forms a complex with Cdc24p, Ste4p, and Ste18p that may specify the direction of polarized growth during mating; potential Cdc28p substrate|Far1p; protein coding		-4.33	0.00121872
DNA Damage Response
Up regulated
YBR223C	TDP1	Tdp1p|Tyrosyl-DNA Phosphodiesterase I, hydrolyzes 3'-phosphotyrosyl bonds to generate 3'-phosphate DNA and tyrosine, involved in the repair of DNA lesions created by topoisomerase I; protein coding		1.37	0.00205031
YML088W	UFO1	F-box receptor protein, subunit of the Skp1-Cdc53-F-box receptor (SCF) E3 ubiquitin ligase complex; binds to phosphorylated Ho endonuclease, allowing its ubiquitylation by SCF and subsequent degradation|Ufo1p; protein coding		1.36	0.0105178
YOR005C	DNL4, LIG4	DNA ligase required for nonhomologous end-joining (NHEJ), forms stable heterodimer with required cofactor Lif1p, interacts with Nej1p; involved in meiosis, not essential for vegetative growth|Dnl4p; protein coding		1.34	0.00131076
YCR066W	RAD18	Protein involved in postreplication repair; binds single-stranded DNA and has single-stranded DNA dependent ATPase activity; forms heterodimer with Rad6p; contains RING-finger motif|Rad18p; protein coding		1.28	0.00948865
Down regulated
YBR274W	CHK1	Chk1p|Serine/threonine kinase and DNA damage checkpoint effector, mediates cell cycle arrest via phosphorylation of Pds1p; phosphorylated by checkpoint signal transducer Mec1p; homolog of S. pombe and mammalian Chk1 checkpoint kinase; protein coding		-1.53	0.00299888
YBR173C	UMP1, RNS2	Short-lived chaperone required for correct maturation of the 20S proteasome; may inhibit premature dimerization of proteasome half-mers; degraded by proteasome upon completion of its assembly|Ump1p; protein coding		-2.3	0.00826276
Sporulation
Up regulated
YDR516C	EMI2	Emi2p|Non-essential protein of unknown function required for transcriptional induction of the early meiotic-specific transcription factor IME1; required for sporulation; expression is regulated by glucose-repression transcription factors Mig1/2p; protein coding		4.08	0.00623876
YML052W	SUR7	Putative integral membrane protein; component of eisosomes; associated with endocytosis, along with Pil1p and Lsp1p; sporulation and plasma membrane sphingolipid content are altered in mutants|Sur7p; protein coding		1.7	0.00271611
YGL197W	MDS3	Mds3p|Protein with an N-terminal kelch-like domain, putative negative regulator of early meiotic gene expression; required, with Pmd1p, for growth under alkaline conditions; protein coding		1.52	0.0115219
Ribosome Biogenesis
Up regulated
YKL186C	MTR2	Mtr2p|mRNA transport regulator, essential nuclear protein; Mex67p and Mtr2p form a mRNA export complex which binds to RNA.		1.44	0.00693656
