# Supplementary material for: Post-transcriptional regulation in the myo1Δ mutant of Saccharomyces cerevisiae
Source: BMC Genomics. 2010 Dec 2;11:690. doi: 10.1186/1471-2164-11-690 (PMC3017085; doi:10.1186/1471-2164-11-690)
Supplement: Additional file 5 — Rivera-Ruiz, Rodríguez-Quiñones, Akamine, and Rodríguez-Medina. Table of co-regulated genes that exhibited regulation in both global expression [6] and post-transcriptional expression studies. These co-regulated genes have been identified with their corresponding GO annotations, log2-transformed fold change ratios, and p-values. [file 1471-2164-11-690-S5.XLS]

## Sheet: Sheet1
		Additional file 5: Co-regulated mRNAs in myo1Δ strains (p≤ 0.01)
YORF	Gene	Molecular Function	Fold change transcription	p- value	Fold change translation	p-value
Carbohydrate metabolism
Up regulated
YJL155C	FBP26	- fructose-2,6-bisphosphate 2-phosphatase activity	2.2	0.012	1.9	0.013
YBR105C	VID24	- molecular_function unknown	2.4	0.011	3.2	6e-06
YGL156W	AMS1	- alpha-mannosidase activity	3.1	0.005	2.9	8e-06
YIL155C	GUT2	- glycerol-3-phosphate dehydrogenase activity	3.8	0.006	1.8	0.001
YHR104W	GRE3	aldo-keto reductase activity, aldehyde reductase activity	4.1	0.004	2.21	0.001
YKR058W	GLG1	- glycogenin glucosyltransferase activity	4.6	0.007	1.85	0.0008
YBR126C	TPS1	alpha,alpha-trehalose-phosphate synthase UDP-forming activity	5.3	0.006	2.9	0.0002
YPR184W	GDB1	amylo-alpha-1,6-glucosidase activity	7.3	0.009	2.8	0.004
YEL011W	GLC3	- 1,4-alpha-glucan branching enzyme activity	7.4	0.007	13.8	3e-05
YKL035W	UGP1	- UTP-glucose-1-phosphate uridylyltransferase activity	9.1	0.007	2.4	0.001
YGR256W	GND2	- phosphogluconate dehydrogenase decarboxylating activity	9.9	0.005	3.9	0.0008
YFR053C	HXK1	- hexokinase activity	14.2	0.011	31.7	8e-06
YPR160W	GPH1	- glycogen phosphorylase activity	18.9	0.014	19.8	3e-05
Down regulated
YOL056W	GPM3	- NONE	-1.5	0.014	-1.5	0.008
YER003C	PMI40	- mannose-6-phosphate isomerase activity	-2	0.004	-2.1	0.006
YDL103C	QRI1	- UDP-N-acetylglucosamine diphosphorylase activity	-2.7	0.009	-1.3	0.001
Protein amino acid phosphorylation
YJL141C	YAK1	- protein kinase activity	2.5	0.009	2.6	0.0004
Signal transduction
YGL248W	PDE1	- cAMP-specific phosphodiesterase activity	2.5	0.014	2.7	0.004
YDR085C	AFR1	- receptor signaling protein activity	3.7	0.005	2.8	0.005
Budding
YDR129C	SAC6	actin cortical patch sensu Saccharomyces	1.8	0.013	2.5	0.014
Transport
Up regulated
YJR059W	PTK2	- protein kinase activity	2.9	0.009	1.3	0.009
YDL234C	GYP7	- Rab GTPase activator activity	1.9	0.007	1.3	0.009
YLR093C	NYV1	- v-SNARE activity	1.9	0.01	1.4	0.004
YGL006W	PMC1	- calcium-transporting ATPase activity	2.3	0.006	1.9	0.002
Down regulated
YLL043W	FPS1	glycerol transporter activity	-3	0.007	-1.5	0.0004
YBR106W	PHO88	- phosphate transporter activity	-3.2	0.01	-2.2	0.005
YCR034W	FEN1	- fatty acid elongase activity	-2.9	0.006	-1.9	3e-05
Cell organization and biogenesis
Up regulated
YDR077W	SED1	- structural constituent of cell wall	3.7	0.01	2.8	0.0003
YDR358W	GGA1	- molecular_function unknown	3.4	0.005	2.4	0.013
YMR302C	PRP12	- exonuclease activity	2.3	0.007	1.8	0.0003
YNL142W	MEP2	- ammonium transporter activity	3.2	0.007	4.5	0.003
YDR202C	RAV2	- molecular_function unknown	2	0.011	1.3	0.003
Down regualated
YNL066W	SUN4	- glucosidase activity	-6.6	0.006	-2.9	6e-05
YBR048W	RPS11B	- structural constituent of ribosome	-4	0.003	-5.7	6e-06
YDR418W	RPL12B	- structural constituent of ribosome	-3.3	0.003	-2.1	0.001
YNL030W	HHF2	- DNA binding	-1.8	0.008	-2.6	0.005
YDR025W	RPS11A	- structural constituent of ribosome	-3.2	0.01	-4	2e-05
YLR197W	SIK1	- molecular_function unknown	-2.8	0.014	-1.8	0.005
YML073C	RPL6A	- structural constituent of ribosome, RNA binding	-2.5	0.005	-2.1	0.005
YKL185W	ASH1	- specific transcriptional repressor activity	-2.1	0.006	-1.5	0.0009
YDL198C	YHM1	- transporter activity	-3.8	0.002	-2.2	0.01
YJL158C	CIS3	- structural constituent of cell wall	-4.2	0.014	-1.7	0.0009
YNL283C	WSC2	- transmembrane receptor activity	-2	0.007	-1.5	0.003
YBL003C	HTA2	- DNA binding	-6.5	0.002	-4.8	0.009
YBL002W	HTB2	- DNA binding	-3.7	0.006	-5.9	2e-05
YPR102C	RPL11A	- structural constituent of ribosome	-2.8	0.006	-2.4	0.02
YDR224C	HTB1	- DNA binding	-2.4	0.009	-1.8	0.002
YEL040W	UTR2	- molecular_function unknown	-4.1	0.007	-2.3	0.011
YGR108W	CLB1	- cyclin-dependent protein kinase regulator activity	-3.2	0.004	-2.5	0.003
YOL127W	RPL25	structural constituent of ribosome, RNA binding	-2.9	0.004	-3.6	0.001
YKL009W	MRT4	- molecular_function unknown	-3.6	0.005	-1.7	0.002
YJR145C	RPS4A	- structural constituent of ribosome	-2.8	0.007	-2.4	0.0018
Stress response
Up regulated
YNL160W	YGP1	- molecular_function unknown	7.6	0.013	8.9	2e-05
YGR088W	CTT1	- catalase activity	26.9	0.006	5.2	2e-06
YMR169C	ALD3	- aldehyde dehydrogenase activity	41.5	0.005	6.04	9e-05
YMR250W	GAD1	- glutamate decarboxylase activity	7.1	0.007	3.9	4e-05
YMR251W-A	HOR7	- molecular_function unknown	9.2	0.002	4.8	1e-05
YKL150W	MCR1	- cytochrome-b5 reductase activity	6.1	0.006	2.8	0.0004
YML070W	DAK1	- glycerone kinase activity	5.9	0.002	2.3	6e-05
YIL101C	XBP1	- transcription factor activity	2.3	0.008	1.3	0.009
YKR066C	CCP1	- cytochrome-c peroxidase activity	7	0.013	1.8	0.007
YPL223C	GRE1	- molecular_function unknown	9.5	0.003	2.9	0.011
YOL052C-A	DDR2	- molecular_function unknown	3.6	0.013	3.4	0.006
YFL014W	HSP12	- heat shock protein activity	36.7	0.004	6.1	3e-05
YGR008C	STF2	- molecular_function unknown	7.3	0.007	7.8	0.0009
Down regulated
YIL053W	RHR2	DL-glycerol-3-phosphatase	-2.7	0.007	-1.6	0.006
DNA metabolism
Up regulated
YMR173W	DDR48	- molecular_function unknown	-4.1	0.012	3.2	0.0005
YER116C	SLX8	- DNA binding	-1.9	0.01	1.6	0.002
Down regulated
YBL035C	POL12	- alpha DNA polymerase activity	-2.4	0.012	-1.9	0.002
YBL023C	MCM2	ATP dependent DNA helicase activity, chromatin binding	-1.9	0.011	-1.8	0.002
Protein transport
Down regulated
YDR372C	VPS74	- molecular_function unknown	-1.8	0.005	-1.6	0.006
YFL045C	SEC53	- phosphomannomutase activity	-2.6	0.008	-1.6	0.004
Metabolism
Up regulated
YDR530C	APA2	- bis 5 -nucleosyl -tetraphosphatase asymmetrical activity	1.7	0.011	1.7	0.0002
YBR169C	SSE2	- heat shock protein activity	7.1	0.01	2.5	0.011
YFR033C	QCR6	- ubiquinol-cytochrome-c reductase activity	2.6	0.006	1.5	0.004
YBR183W	YPC1	- ceramidase activity	2.9	0.012	2.2	0.002
YAL060W	BDH1	- R,R -butanediol dehydrogenase activity	5.9	0.007	4.2	0.0006
YDR231C	COX20	- chaperone activity	2.2	0.005	2.3	0.003
YML004C	GLO1	- lactoylglutathione lyase activity	6.4	0.005	2.4	0.0009
YLR120C	YPS1	- aspartic-type endopeptidase activity	1.9	0.014	1.4	0.013
YPR191W	QCR2	- ubiquinol-cytochrome-c reductase activity	3.1	0.011	1.76	0.0006
YML120C	NDI1	oxidoreductase activity, acting on NADH or NADPH	7.5	0.007	1.7	0.004
YER023W	PRO3	- pyrroline-5-carboxylate reductase activity	2.1	0.008	1.5	0.012
YER141W	COX15	- molecular_function unknown	2.5	0.009	1.9	0.003
Down regulated
YOR241W	MET7	- tetrahydrofolylpolyglutamate synthase activity	-1.9	0.014	-1.2	0.012
YOR236W	DFR1	- dihydrofolate reductase activity	-2.8	0.012	-1.6	0.0004
YCR053W	THR4	- threonine synthase activity	-2.4	0.006	-1.6	0.001
YGL148W	ARO2	- chorismate synthase activity	-2.6	0.004	-1.8	0.003
YMR274C	RCE1	- prenyl-dependent CAAX protease activity	-1.9	0.005	-1.4	0.0005
YDR321W	ASP1	- asparaginase activity	-2.4	0.006	-1.9	0.0004
YER055C	HIS1	- ATP phosphoribosyltransferase activity	-2.5	0.011	-1.8	0.013
YBR252W	DUT1	- dUTP diphosphatase activity	-2.4	0.01	-2.6	0.0002
YBR249C	ARO4	- 3-deoxy-7-phosphoheptulonate synthase activity	-2.8	0.009	-2.6	3e-05
YMR202W	ERG2	- C-8 sterol isomerase activity	-4	0.006	-1.9	0.014
YDL141W	BPL1	- biotin-[acetyl-CoA-carboxylase] ligase activity	-2.1	0.007	-1.8	4e-05
Sporulation
YLL039C	UBI4	- ATP-dependent protein binding	6.5	0.013	11.5	6e-07
YLR028C	ADE16	- IMP cyclohydrolase activity	1.9	0.013	1.5	0.0014
YNL202W	SPS19	- 2,4-dienoyl-CoA reductase NADPH activity	3.3	0.007	3.1	0.013
YHR139C	SPS100	- molecular_function unknown	6.9	0.007	1.7	0.008
Cell cycle
YFR040W	SAP155	- protein serine/threonine phosphatase activity	2.04	0.006	1.6	0.007
YML034W	SRC1	- molecular_function unknown	2.5	0.006	1.6	0.013
RNA processing
YGR129W	SYF2	- pre-mRNA splicing factor activity	2.1	0.012	2.2	0.0007
Protein amino acid dephosphorylation
YER054C	GIP2	- protein phosphatase regulator activity	3.9	0.011	2	0.0009
Transcription
Down regulated
YPR187W	RPO26	- DNA-directed RNA polymerase activity	-2.2	0.01	-1.7	0.0011
Protein byosynthesis
Up regulated
YOR317W	FAA1	- long-chain-fatty-acid-CoA ligase activity	3	0.014	2.1	0.003
Down regulated
YJR123W	RPS5	- structural constituent of ribosome	-2.9	0.006	-2.3	0.0004
YPL249C-A	RPL36B	- RNA binding	-2.3	0.007	-1.9	0.0004
YNL096C	RPS7B	- structural constituent of ribosome	-2.1	0.004	-2.8	0.0003
YDR471W	RPL27B	- structural constituent of ribosome	-2.6	0.003	-2.6	0.004
YBR084W	MIS1	methylenetetrahydrofolate dehydrogenase NADP+ activity	-2.3	0.007	-2.1	0.005
YOL040C	RPS15	- structural constituent of ribosome	-2.5	0.005	-2.4	0.0001
YNL067W	RPL9B	- structural constituent of ribosome	-2.4	0.013	-2.1	0.0001
YKR057W	RPS21A	- structural constituent of ribosome	-2.3	0.009	-2.2	0.004
YER131W	RPS26B	- structural constituent of ribosome	-2.8	0.01	-1.6	0.002
YPL143W	RPL33A	- structural constituent of ribosome	-1.9	0.01	-2	0.015
YGR264C	MES1	- methionine-tRNA ligase activity	-2	0.005	-1.6	0.013
YER102W	RPS8B	- structural constituent of ribosome	-2.8	0.009	-2.7	0.013
YGL147C	RPL9A	- structural constituent of ribosome	-2.4	0.032	-2.7	3e-05
YIL052C	RPL34B	- structural constituent of ribosome	-2.1	0.006	-4.3	5e-05
YGL135W	RPL1B	- structural constituent of ribosome	-2.7	0.005	-2.8	0.0002
YKL180W	RPL17A	- structural constituent of ribosome	-3.5	0.004	-2.1	8e-05
YJL190C	RPS22A	- structural constituent of ribosome	-3.3	0.004	-2.7	0.0002
YGL123W	RPS2	- structural constituent of ribosome	-2.4	0.01	-1.6	0.014
YIL018W	RPL2B	- structural constituent of ribosome	-3.3	0.006	-1.4	0.007
YJL177W	RPL17B	- structural constituent of ribosome	-4.8	0.008	-1.5	0.013
YER056C-A	RPL34A	- structural constituent of ribosome	-2.9	0.005	-2.6	3e-05
YPL079W	RPL21B	- structural constituent of ribosome	-3.2	0.006	-2.8	0.005
YOR096W	RPS7A	- structural constituent of ribosome	-2.6	0.004	-2.5	3e-05
YGR185C	TYS1	- tyrosine-tRNA ligase activity	-1.6	0.006	-2.4	0.003
YGL076C	RPL7A	- structural constituent of ribosome	-2	0.011	-2.4	0.009
YHR203C	RPS4B	- structural constituent of ribosome	-2.7	0.005	-1.9	0.014
YDL136W	RPL35B	- structural constituent of ribosome	-2.2	0.012	-2.9	0.0002
YGL031C	RPL24A	structural constituent of ribosome, RNA binding	-3.2	0.006	-2.1	0.003
YLR061W	RPL22A	- structural constituent of ribosome	-3.9	0.003	-2.6	0.001
YBR191W	RPL21A	- structural constituent of ribosome	-3.8	0.006	-5	0.01
YBR189W	RPS9B	- structural constituent of ribosome	-2.4	0.007	-5.6	0.009
YBR181C	RPS6B	- structural constituent of ribosome	-2.5	0.009	-3.8	6e-05
YDL083C	RPS16B	- structural constituent of ribosome	-1.9	0.006	-2.1	0.001
YDL082W	RPL13A	- structural constituent of ribosome	-3.2	0.003	-2.2	0.0003
YFR032C-A	RPL29	- structural constituent of ribosome	-2.1	0.014	-2.9	0.006
YOL139C	CDC33	- translation initiation factor activity	-2.1	0.008	-2	0.0001
YDL061C	RPS29B	- structural constituent of ribosome	-2	0.004	-2.9	8e-05
YOL121C	RPS19A	- structural constituent of ribosome	-2.1	0.007	-2.2	1e-05
YOL120C	RPL18A	- structural constituent of ribosome	-3.7	0.006	-2.5	0.0008
YNL162W	RPL42A	- structural constituent of ribosome	-2.4	0.008	-2	0.001
YOL097C	WRS1	- tryptophan-tRNA ligase activity	-2.7	0.014	-1.5	0.011
YBR121C	GRS1	- glycine-tRNA ligase activity	-2.1	0.011	-3.3	0.001
DNA damage response
Down regulated
YNL178W	RPS3	- structural constituent of ribosome	-3.2	0.004	-2.2	0.007
RNA localization
Down regulated
YJL080C	SCP160	- RNA binding	-2.6	0.009	-2.2	0.002
Unknown function
ORF:YDL204W		Biological and molecular function unknown	18.7	0.004	3.6	0.008
ORF:YHR087W		Biological and molecular function unknown	13	0.009	3.3	0.014
ORF:YNL195C		Biological and molecular function unknown	11.7	0.009	2.5	0.011
ORF:YPL230W		Biological and molecular function unknown	10.7	0.009	6.2	7e-05
ORF:YGR043C		Biological and molecular function unknown	10.6	0.004	6.6	0.0004
ORF:YOR173W		Biological and molecular function unknown	10.6	0.005	8.8	1e-05
ORF:YOL032W		Biological and molecular function unknown	9.3	0.013	1.9	5e-05
ORF:YAL061W		Biological and molecular function unknown	8.9	0.009	12.7	3e-06
ORF:YMR090W		Biological and molecular function unknown	7.5	0.005	3.2	0.0002
ORF:YDR070C		Biological and molecular function unknown	7.1	0.007	3.7	0.009
ORF:YDR533C		Biological and molecular function unknown	7	0.007	3.2	2e-05
ORF:YLR312C		Biological and molecular function unknown	6.4	0.009	3.1	0.007
ORF:YMR196W		Biological and molecular function unknown	6.3	0.008	2.5	0.004
ORF:YFR017C		Biological and molecular function unknown	5.9	0.007	4	0.014
ORF:YPL222W		Biological and molecular function unknown	5.5	0.005	2.9	5e-06
ORF:YPL004C		Biological and molecular function unknown	5.3	0.006	4	0.0001
ORF:YKL151C		Biological and molecular function unknown	5.2	0.006	5.1	0.003
ORF:YPL247C		Biological and molecular function unknown	4.9	0.006	3.3	8e-06
ORF:YJL142C		Biological and molecular function unknown	4.7	0.006	2.6	0.01
ORF:YMR291W		Biological and molecular function unknown	4.5	0.006	2.5	0.009
ORF:YNL134C		Biological and molecular function unknown	4.3	0.01	1.9	5e-05
ORF:YLR345W		Biological and molecular function unknown	4.2	0.005	2.5	0.0005
ORF:YNR014W		Biological and molecular function unknown	4.2	0.01	3.1	0.0001
ORF:YLR270W		Biological and molecular function unknown	4.1	0.005	2.7	0.001
ORF:YFL054C		Biological and molecular function unknown	4	0.012	2.7	0.0002
ORF:YMR103C		Biological and molecular function unknown	4	0.006	4.9	0.001
ORF:YJL016W		Biological and molecular function unknown	3.8	0.007	1.6	0.008
ORF:YKL091C		Biological and molecular function unknown	3.8	0.006	2.2	0.004
ORF:YHR097C		Biological and molecular function unknown	3.7	0.006	1.3	0.013
ORF:YLL020C		Biological and molecular function unknown	3.3	0.008	2.2	0.0007
ORF:YMR110C		Biological and molecular function unknown	3.2	0.005	1.6	0.011
ORF:YHR138C		Biological and molecular function unknown	3	0.007	1.4	0.005
ORF:YNL115C		Biological and molecular function unknown	3	0.006	3.3	0.0003
ORF:YDL025C		Biological and molecular function unknown	2.9	0.008	1.5	0.0008
ORF:YLL023C		Biological and molecular function unknown	2.9	0.008	1.8	0.0008
ORF:YHL008C		Biological and molecular function unknown	2.8	0.014	2.7	0.0006
ORF:YOR285W		Biological and molecular function unknown	2.7	0.007	3	0.0001
ORF:YNR047W		Biological and molecular function unknown	2.6	0.007	1.6	0.002
ORF:YKR049C		Biological and molecular function unknown	2.6	0.013	2.6	0.012
ORF:YNL156C		Biological and molecular function unknown	2.5	0.006	1.9	0.001
ORF:YDL124W		Biological and molecular function unknown	2.5	0.006	3.2	0.0007
ORF:YFL030W		Biological and molecular function unknown	2.4	0.013	2.1	0.001
ORF:YGR130C		Biological and molecular function unknown	2.4	0.009	2.2	0.001
ORF:YMR041C		Biological and molecular function unknown	1.9	0.01	1.5	0.003
ORF:YMR262W		Biological and molecular function unknown	1.9	0.007	1.5	0.002
Down regulated
ORF:YPL183C		Biological and molecular function unknown	-1.9	0.009	-1.7	0.0005
ORF:YHR003C		Biological and molecular function unknown	-1.9	0.007	-1.4	0.01
ORF:YBL009W		Biological and molecular function unknown	-2.1	0.006	-2.1	0.002
ORF:YGR151C		Biological and molecular function unknown	-2.2	0.01	-1.5	0.011
ORF:YBR261C		Biological and molecular function unknown	-2.5	0.006	-1.7	0.0001
ORF:YGL039W		Biological and molecular function unknown	-2.7	0.007	-1.6	0.002
ORF:YHR121W		Biological and molecular function unknown	-2.8	0.005	-1.6	0.008
ORF:YLR301W		Biological and molecular function unknown	-2.9	0.005	-1.8	0.0003
ORF:YGL102C		Biological and molecular function unknown	-2.9	0.002	-1.3	0.007
ORF:YPR118W		Biological and molecular function unknown	-3.9	0.009	-1.3	0.012
