# Supplementary material for: Post-transcriptional regulation in the myo1Δ mutant of Saccharomyces cerevisiae
Source: BMC Genomics. 2010 Dec 2;11:690. doi: 10.1186/1471-2164-11-690 (PMC3017085; doi:10.1186/1471-2164-11-690)
Supplement: Additional file 6 — Rivera-Ruiz, Rodríguez-Quiñones, Akamine, and Rodríguez-Medina. Table of differentially regulated mRNAs related to cell wall biogenesis in myo1Δ strains at the post-transcriptional level with log2-transformed fold change ratios (p≤ 0.01). [file 1471-2164-11-690-S6.XLS]

## Sheet: Sheet1
Additional file 6: Differentially regulated mRNAs related to cell wall bio-
genesis in myo1∆ strains at the post-transcriptional level with log2-transformed
fold change ratios (p≤ 0.01). Bold fonts indicate genes regulated by translation in
ESR [10].
Gene	Fold Change in Microarray myo1∆ (p≤ 0.01)
Up regulated
CDC3	1.27
RHO1	1.29
PKH2	1.34
CHS7	1.36
CHS5	1.44
KRE6	1.51
CHS6	1.56
MYO3	1.6
YPS3	1.64
AVO2	1.77
DFG5	1.81
PCM1	1.84
CLA1	1.94
BMH1	2.33
ECM13	2.57
KTR2	2.73
SDP1	2.86
PST1	5
PIR3	15
ASP3-3	27.03
ASP3-2	43.05
Down regulated
CHS2	-2.29
CHS4	-2.17
MNN11	-1.78
PIR4	-1.74
ANP1	-1.5
ROT2	-1.43
HKR1	-1.4
HLR1	-1.38
PIR1	-1.35
RHO3	-1.34
CDC10	-1.27
RNH1	-1.27
YEA4	-1.2
