# Supplementary material for: Post-transcriptional regulation in the myo1Δ mutant of Saccharomyces cerevisiae
Source: BMC Genomics. 2010 Dec 2;11:690. doi: 10.1186/1471-2164-11-690 (PMC3017085; doi:10.1186/1471-2164-11-690)
Supplement: Additional file 7 — Rivera-Ruiz, Rodríguez-Quiñones, Akamine, and Rodríguez-Medina. Table of genes regulated by transcription or degradation [from Supplementary file 1, reference 6] that were regulated ≥ 2-fold (p ≤ 0.01) in myo1Δ and ESR [9]. [file 1471-2164-11-690-S7.XLS]

## Sheet: Sheet1
ORF	Gene
YHR139C	SPS100
YPL223C	GRE1
YFL014W	HSP12
YGR088W	CTT1
YPR160W	GPH1
YBR072W	HSP26
YML128C	MSC1
YLR174W	IDP2
YFR053C	HXK1
YBL015W	ACH1
YNL142W	MEP2
YMR250W	GAD1
YDR380W	ARO10
YGR008C	STF2
YML042W	CAT2
YER054C	GIP2
YNL202W	SPS19
YMR135C	GID8
YBL075C	SSA3
YML054C	CYB2
YEL011W	GLC3
YMR169C	ALD3
YNL160W	YGP1
YBR117C	TKL2
YGL156W	AMS1
YCL040W	GLK1
YHR104W	GRE3
YPL134C	ODC1
YKR076W	ECM4
YDL024C	DIA3
YBR169C	SSE2
YDR074W	TPS2
YBR183W	YPC1
YPR184W	GDB1
YDL223C	HBT1
YLL039C	UBI4
YPR026W	ATH1
YJL166W	QCR8
YML120C	NDI1
YDR534C	FIT1
YIL101C	XBP1
YGL248W	PDE1
YDR214W	AHA1
YKL188C	PXA2
YMR173W	DDR48
YDR077W	SED1
YMR251W-A	HOR7
YEL039C	CYC7
YIL155C	GUT2
YKL035W	UGP1
YJL164C	TPK1
YKL150W	MCR1
YDR358W	GGA1
YBR214W	SDS24
YDL014W	NOP1
YJL155C	FBP26
YOR134W	BAG7
YOR317W	FAA1
YBL045C	COR1
YKR058W	GLG1
YLR303W	MET17
YDL234C	GYP7
YML070W	DAK1
YBR126C	TPS1
YPR191W	QCR2
YGR256W	GND2
YKR066C	CCP1
YDR309C	GIC2
YDR001C	NTH1
YJL042W	MHP1
YDR085C	AFR1
YMR302C	YME2
YAL060W	BDH1
YJL141C	YAK1
YJR121W	ATP2
YER141W	COX15
YBR105C	VID24
YML004C	GLO1
YDR507C	GIN4
YLR259C	HSP60
YOR020C	HSP10
YJL005W	CYR1
YPL154C	PEP4
YNL173C	MDG1
YKL201C	MNN4
YMR300C	ADE4
YDR202C	RAV2
YPL131W	RPL5
YFR033C	QCR6
YDR231C	COX20
YGL006W	PMC1
YGR143W	SKN1
YIL033C	BCY1
YDR276C	PMP3
YLL019C	KNS1
YJR059W	PTK2
YOR340C	RPA43
YGL123W	RPS2
YGL148W	ARO2
YML034W	SRC1
YHR154W	RTT107
YOL081W	IRA2
YNR034W	SOL1
YHR030C	SLT2
YIL053W	RHR2
YER043C	SAH1
YBR249C	ARO4
YDL198C	GGC1
YBR158W	AMN1
YOL040C	RPS15
YDL082W	RPL13A
YAL007C	ERP2
YHR203C	RPS4B
YER055C	HIS1
YEL040W	UTR2
YGR070W	ROM1
YHR163W	SOL3
YGR129W	SYF2
YEL054C	RPL12A
YJR123W	RPS5
YDL141W	BPL1
YOL120C	RPL18A
YDL061C	RPS29B
YHR170W	NMD3
YJR145C	RPS4A
YHR108W	GGA2
YLR093C	NYV1
YKR057W	RPS21A
YGR264C	MES1
YER131W	RPS26B
YDR418W	RPL12B
YLR249W	YEF3
YPR145W	ASN1
YER006W	NUG1
YGR034W	RPL26B
YJL190C	RPS22A
YFR040W	SAP155
YDR471W	RPL27B
YKL009W	MRT4
YOR096W	RPS7A
YOR312C	RPL20B
YOL077C	BRX1
YOR377W	ATF1
YPR043W	RPL43A
YBR248C	HIS7
YMR142C	RPL13B
YHR023W	MYO1
YDR025W	RPS11A
YKL081W	TEF4
YLR388W	RPS29A
YLL045C	RPL8B
YOL127W	RPL25
YBR048W	RPS11B
YHL033C	RPL8A
YNL178W	RPS3
YFR031C-A	RPL2A
YBR181C	RPS6B
YPL220W	RPL1A
YAL025C	MAK16
YGL076C	RPL7A
YPL090C	RPS6A
YBR189W	RPS9B
YLR344W	RPL26A
YIL133C	RPL16A
YGL147C	RPL9A
YGL030W	RPL30
YEL031W	SPF1
YPL079W	RPL21B
YBR191W	RPL21A
YOL121C	RPS19A
YOL005C	RPB11
YCR034W	FEN1
YER056C-A	RPL34A
YJL177W	RPL17B
YOR216C	RUD3
YBL003C	HTA2
YOL004W	SIN3
YER102W	RPS8B
YDR465C	RMT2
YMR241W	YHM2
YLR432W	IMD3
YML063W	RPS1B
YGL031C	RPL24A
YGL028C	SCW11
YLR167W	RPS31
YNL289W	PCL1
YIL052C	RPL34B
YGL135W	RPL1B
YGR282C	BGL2
YFL045C	SEC53
YNL162W	RPL42A
YER070W	RNR1
YDR037W	KRS1
YGL189C	RPS26A
YOR198C	BFR1
YMR165C	PAH1
YLR061W	RPL22A
YGL120C	PRP43
YLR197W	NOP56
YDL136W	RPL35B
YKL180W	RPL17A
YDL051W	LHP1
YML061C	PIF1
YNL067W	RPL9B
YML073C	RPL6A
YNL096C	RPS7B
YDR224C	HTB1
YPR102C	RPL11A
YER074W	RPS24A
YNL312W	RFA2
YJR143C	PMT4
YJL080C	SCP160
YGR214W	RPS0A
YDL003W	MCD1
YOR236W	DFR1
YGR041W	BUD9
YER003C	PMI40
YIL018W	RPL2B
YNL066W	SUN4
YOL139C	CDC33
YOL097C	WRS1
YMR202W	ERG2
YGR123C	PPT1
YDR518W	EUG1
YPR187W	RPO26
YBR084W	MIS1
YDR451C	YHP1
YML106W	URA5
YJL158C	CIS3
YBL002W	HTB2
YAR008W	SEN34
YOR101W	RAS1
YDR225W	HTA1
YDL103C	QRI1
YML008C	ERG6
YDL055C	PSA1
YKL185W	ASH1
YML126C	ERG13
YCL059C	KRR1
YOR074C	CDC21
YBR106W	PHO88
YDL227C	HO
YLR066W	SPC3
YGL099W	LSG1
YNL153C	GIM3
YOR276W	CAF20
YLR409C	UTP21
YBR121C	GRS1
YHL002W	HSE1
YJL074C	SMC3
YLL043W	FPS1
YMR307W	GAS1
YBL035C	POL12
YHR128W	FUR1
YGL012W	ERG4
YNL283C	WSC2
YDL205C	HEM3
YIL026C	IRR1
YGR108W	CLB1
YLR153C	ACS2
YLL040C	VPS13
YBR252W	DUT1
YJL145W	SFH5
YKL127W	PGM1
YLR100W	ERG27
YCR053W	THR4
YER023W	PRO3
YLR292C	SEC72
YLR060W	FRS1
YDR321W	ASP1
YKL113C	RAD27
YDR060W	MAK21
YHR193C	EGD2
YGR078C	PAC10
YJR043C	POL32
YDR097C	MSH6
YGL257C	MNT2
277/315 genes derived from Supplementary Table 1 [Ref 6]
