# Supplementary material for: Post-transcriptional regulation in the myo1Δ mutant of Saccharomyces cerevisiae
Source: BMC Genomics. 2010 Dec 2;11:690. doi: 10.1186/1471-2164-11-690 (PMC3017085; doi:10.1186/1471-2164-11-690)
Supplement: Additional file 8 — Rivera-Ruiz, Rodríguez-Quiñones, Akamine, and Rodríguez-Medina. Table of co-regulated genes derived from Supplementary Table S2 that were regulated ≥ 2-fold (p ≤ 0.01) in myo1Δ and ESR [9]. [file 1471-2164-11-690-S8.XLS]

## Sheet: Sheet1
ORF	Gene
YJL155C	FBP26
YBR105C	VID24
YGL156W	AMS1
YIL155C	GUT2
YHR104W	GRE3
YKR058W	GLG1
YBR126C	TPS1
YPR184W	GDB1
YEL011W	GLC3
YKL035W	UGP1
YGR256W	GND2
YFR053C	HXK1
YPR160W	GPH1
YER003C	PMI40
YDL103C	QRI1
YJL141C	YAK1
YGL248W	PDE1
YDR085C	AFR1
YJR059W	PTK2
YDL234C	GYP7
YLR093C	NYV1
YGL006W	PMC1
YLL043W	FPS1
YBR106W	PHO88
YCR034W	FEN1
YDR077W	SED1
YDR358W	GGA1
YMR302C	YME2
YJL100W	LSB6
YNL142W	MEP2
YDR202C	RAV2
YNL066W	SUN4
YBR048W	RPS11B
YDR418W	RPL12B
YDR025W	RPS11A
YLR197W	NOP56
YML073C	RPL6A
YKL185W	ASH1
YDL198C	GGC1
YJL158C	CIS3
YNL283C	WSC2
YBL003C	HTA2
YBL002W	HTB2
YPR102C	RPL11A
YDR224C	HTB1
YEL040W	UTR2
YGR108W	CLB1
YOL127W	RPL25
YKL009W	MRT4
YJR145C	RPS4A
YNL160W	YGP1
YGR088W	CTT1
YMR169C	ALD3
YMR250W	GAD1
YMR251W-A	HOR7
YKL150W	MCR1
YML070W	DAK1
YIL101C	XBP1
YKR066C	CCP1
YPL223C	GRE1
YFL014W	HSP12
YGR008C	STF2
YIL053W	RHR2
YMR173W	DDR48
YER116C	SLX8
YBL035C	POL12
YBL023C	MCM2
YDR372C	VPS74
YFL045C	SEC53
YDR530C	APA2
YBR169C	SSE2
YFR033C	QCR6
YBR183W	YPC1
YAL060W	BDH1
YDR231C	COX20
YML004C	GLO1
YLR120C	YPS1
YPR191W	QCR2
YML120C	NDI1
YER023W	PRO3
YER141W	COX15
YOR241W	MET7
YOR236W	DFR1
YCR053W	THR4
YGL148W	ARO2
YMR274C	RCE1
YDR321W	ASP1
YER055C	HIS1
YBR252W	DUT1
YBR249C	ARO4
YMR202W	ERG2
YDL141W	BPL1
YLL039C	UBI4
YLR028C	ADE16
YNL202W	SPS19
YHR139C	SPS100
YFR040W	SAP155
YML034W	SRC1
YGR129W	SYF2
YER054C	GIP2
YER054C	GIP2
YPR187W	RPO26
YOR317W	FAA1
YJR123W	RPS5
YNL096C	RPS7B
YDR471W	RPL27B
YBR084W	MIS1
YOL040C	RPS15
YNL067W	RPL9B
YKR057W	RPS21A
YER131W	RPS26B
YGR264C	MES1
YER102W	RPS8B
YGL147C	RPL9A
YIL052C	RPL34B
YGL135W	RPL1B
YKL180W	RPL17A
YJL190C	RPS22A
YGL123W	RPS2
YIL018W	RPL2B
YJL177W	RPL17B
YER056C-A	RPL34A
YPL079W	RPL21B
YOR096W	RPS7A
YGL076C	RPL7A
YHR203C	RPS4B
YDL136W	RPL35B
YGL031C	RPL24A
YLR061W	RPL22A
YBR191W	RPL21A
YBR189W	RPS9B
YBR181C	RPS6B
YDL082W	RPL13A
YOL139C	CDC33
YDL061C	RPS29B
YOL121C	RPS19A
YOL120C	RPL18A
YNL162W	RPL42A
YOL097C	WRS1
YBR121C	GRS1
YNL178W	RPS3
YJL080C	SCP160
142/145 genes derived from Additional file 5
