# Supplementary material for: Post-transcriptional regulation in the myo1Δ mutant of Saccharomyces cerevisiae
Source: BMC Genomics. 2010 Dec 2;11:690. doi: 10.1186/1471-2164-11-690 (PMC3017085; doi:10.1186/1471-2164-11-690)
Supplement: Additional file 9 — Rivera-Ruiz, Rodríguez-Quiñones, Akamine, and Rodríguez-Medina. Significantly regulated ribosome-associated mRNAs (p ≤ 0.01) regulated exclusively by translation in myo1Δ and ESR [10]. [file 1471-2164-11-690-S9.XLS]

## Sheet: Sheet2
		Additional file 9: Post-transcriptionally regulated mRNAs in myo1Δ strains. (p≤ 0.01) also found in ESR Dataset S3 [10]
YORF	Gene name	Description	Fold Change	p-value
Metabolism
Up regulated
YLR160C	ASP3-4, ASP3	Asp3-4p|Cell-wall L-asparaginase II, involved in asparagine catabolism; expression is induced during nitrogen starvation; four copies of ASP3 are present in the genome reference strain S288C; protein coding	44	0.00100483
YLR157C	ASP3-2, ASP3	Asp3-2p|Cell-wall L-asparaginase II, involved in asparagine catabolism; expression is induced during nitrogen starvation; four copies of ASP3 are present in the genome reference strain S288C; protein coding	43.01	0.00957543
YLR158C	ASP3-3, ASP3	Asp3-3p|Cell-wall L-asparaginase II, involved in asparagine catabolism; expression is induced during nitrogen starvation; four copies of ASP3 are present in the genome reference strain S288C; protein coding	27.01	0.00100483
YLR155C	ASP3-1, ASP3	Asp3-1p|Cell-wall L-asparaginase II, involved in asparagine catabolism; expression is induced during nitrogen starvation; four copies of ASP3 are present in the genome reference strain S288C; protein coding	19.01	0.00957543
YGR248W	SOL4	6-phosphogluconolactonase with similarity to Sol3p|Sol4p; protein coding	9.47	0.000912108
YEL071W	DLD3	D-lactate dehydrogenase, part of the retrograde regulon which consists of genes whose expression is stimulated by damage to mitochondria and reduced in cells grown with glutamate as the sole nitrogen source, located in the cytoplasm|Dld3p; protein coding	9.01	0.0120866
YJL052W	TDH1, GLD3	Glyceraldehyde-3-phosphate dehydrogenase, isozyme 1, involved in glycolysis and gluconeogenesis; tetramer that catalyzes the reaction of glyceraldehyde-3-phosphate to 1,3 bis-phosphoglycerate; detected in the cytoplasm and cell-wall|Tdh1p; protein coding	8.24	0.0114677
YAL062W	GDH3, FUN51	Gdh3p|NADP(+)-dependent glutamate dehydrogenase, synthesizes glutamate from ammonia and alpha-ketoglutarate; rate of alpha-ketoglutarate utilization differs from Gdh1p; expression regulated by nitrogen and carbon sources; protein coding	6.26	0.000301903
YOR374W	ALD4, ALD7	Ald4p|Mitochondrial aldehyde dehydrogenase, required for growth on ethanol and conversion of acetaldehyde to acetate; phosphorylated; activity is K+ dependent; utilizes NADP+ or NAD+ equally as coenzymes; expression is glucose repressed; protein coding	6.03	0.00097355
YMR145C	NDE1, NDH1	Mitochondrial external NADH dehydrogenase, a type II NAD(P)H:quinone oxidoreductase that catalyzes the oxidation of cytosolic NADH; Nde1p and Nde2p provide cytosolic NADH to the mitochondrial respiratory chain|Nde1p; protein coding	5.01	0.000318917
YER037W	PHM8	Phm8p|Protein of unknown function, expression is induced by low phosphate levels and by inactivation of Pho85p; protein coding	4.19	0.000346322
YMR081C	ISF1, MBR3	Isf1p|Serine-rich, hydrophilic protein with similarity to Mbr1p; overexpression suppresses growth defects of hap2, hap3, and hap4 mutants; expression is under glucose control; cotranscribed with NAM7 in a cyp1 mutant; protein coding	3.98	0.000141206
YIL045W	PIG2	Pig2p|Putative type-1 protein phosphatase targeting subunit that tethers Glc7p type-1 protein phosphatase to Gsy2p glycogen synthase; protein coding	3.22	0.000645433
YIR032C	DAL3	Dal3p|Ureidoglycolate hydrolase, converts ureidoglycolate to glyoxylate and urea in the third step of allantoin degradation; expression sensitive to nitrogen catabolite repression; protein coding	2.89	0.00138265
YER035W	EDC2	Edc2p|RNA-binding protein, activates mRNA decapping directly by binding to the mRNA substrate and enhancing the activity of the decapping proteins Dcp1p and Dcp2p; protein coding	2.84	0.00355536
YIL111W	COX5B	Cox5bp|Subunit Vb of cytochrome c oxidase, which is the terminal member of the mitochondrial inner membrane electron transport chain; predominantly expressed during anaerobic growth while its isoform Va (Cox5Ap) is expressed during aerobic growth; protein	2.77	0.000154574
YER026C	CHO1, PSS1	Cho1p|Phosphatidylserine synthase, functions in phospholipid biosynthesis; catalyzes the reaction CDP-diaclyglycerol + L-serine = CMP + L-1-phosphatidylserine, transcriptionally repressed by myo-inositol and choline; protein coding	2.61	0.000648444
YIL164C	NIT1	Nit1p|Nitrilase, member of the nitrilase branch of the nitrilase superfamily; in closely related species and other S. cerevisiae strain backgrounds YIL164C and adjacent ORF, YIL165C, likely constitute a single ORF encoding a nitrilase gene; protein coding	2.56	5.13e-05
YKL085W	MDH1	Mdh1p|Mitochondrial malate dehydrogenase, catalyzes interconversion of malate and oxaloacetate; involved in the tricarboxylic acid (TCA) cycle; phosphorylated; protein coding	2.55	0.00136736
YJR148W	TWT2, BAT2, ECA40	Bat2p|Cytosolic branched-chain amino acid aminotransferase, homolog of murine ECA39; highly expressed during stationary phase and repressed during logarithmic phase; protein coding	2.53	5.49e-05
YDR204W	COQ4	Coq4p|Protein with a role in ubiquinone (Coenzyme Q) biosynthesis, possibly functioning in stabilization of Coq7p; located on the matrix face of the mitochondrial inner membrane; component of a mitochondrial ubiquinone-synthesizing complex; protein coding	2.37	0.00018981
YOR347C	PYK2	Pyk2p|Pyruvate kinase that appears to be modulated by phosphorylation; PYK2 transcription is repressed by glucose, and Pyk2p may be active under low glycolytic flux; protein coding	2.36	0.0003958
YKL029C	MAE1	Mae1p|Mitochondrial malic enzyme, catalyzes the oxidative decarboxylation of malate to pyruvate, which is a key intermediate in sugar metabolism and a precursor for synthesis of several amino acids; protein coding	2.22	5.9e-05
YFR047C	BNA6, QPT1	Bna6p|Quinolinate phosphoribosyl transferase, required for biosynthesis of nicotinic acid from tryptophan via kynurenine pathway; protein coding	2.17	0.000803097
YLR251W	SYM1	Protein required for ethanol metabolism; induced by heat shock and localized to the inner mitochondrial membrane; homologous to mammalian peroxisomal membrane protein Mpv17|Sym1p; protein coding	2.01	0.00273672
YDL021W	GPM2	Gpm2p|Homolog of Gpm1p phosphoglycerate mutase which converts 3-phosphoglycerate to 2-phosphoglycerate in glycolysis; may be non-functional derivative of a gene duplication event; protein coding	2	0.00377543
YDR354W	TRP4	Anthranilate phosphoribosyl transferase of the tryptophan biosynthetic pathway, catalyzes the phosphoribosylation of anthranilate, subject to the general control system of amino acid biosynthesis|Trp4p; protein coding	1.87	0.000265125
YNL037C	IDH1	Idh1p|Subunit of mitochondrial NAD(+)-dependent isocitrate dehydrogenase, which catalyzes the oxidation of isocitrate to alpha-ketoglutarate in the TCA cycle; protein coding	1.86	0.00108965
YGR155W	CYS4, NHS5, STR4, VMA41	Cys4p|Cystathionine beta-synthase, catalyzes the synthesis of cystathionine from serine and homocysteine, the first committed step in cysteine biosynthesis; protein coding	1.86	0.0107142
YPL273W	SAM4	S-adenosylmethionine-homocysteine methyltransferase, functions along with Mht1p in the conversion of S-adenosylmethionine (AdoMet) to methionine to control the methionine/AdoMet ratio|Sam4p; protein coding	1.85	0.000408871
YMR170C	ALD2	Ald2p|Cytoplasmic aldehyde dehydrogenase, involved in ethanol oxidation and beta-alanine biosynthesis; uses NAD+ as the preferred coenzyme; expression is stress induced and glucose repressed; very similar to Ald3p; protein coding	1.82	0.00166721
YKL218C	SRY1	3-hydroxyaspartate dehydratase, deaminates L-threo-3-hydroxyaspartate to form oxaloacetate and ammonia; required for survival in the presence of hydroxyaspartate|Sry1p; protein coding	1.75	0.0103865
YML056C	IMD4	Imd4p|Inosine monophosphate dehydrogenase, catalyzes the first step of GMP biosynthesis, member of a four-gene family in S. cerevisiae, constitutively expressed; ncRNA	1.67	0.00339852
YJR130C	STR2	Cystathionine gamma-synthase, converts cysteine into cystathionine|Str2p; protein coding	1.66	0.000906018
YFL018C	LPD1, HPD1	Dihydrolipoamide dehydrogenase, the lipoamide dehydrogenase component (E3) of the pyruvate dehydrogenase and 2-oxoglutarate dehydrogenase multi-enzyme complexes|Lpd1p; protein coding	1.63	0.00511686
YPL177C	CUP9	Cup9p|Homeodomain-containing transcriptional repressor of PTR2, which encodes a major peptide transporter; imported peptides activate ubiquitin-dependent proteolysis, resulting in degradation of Cup9p and de-repression of PTR2 transcription; protein codin	1.59	0.000303345
YMR303C	ADH2, ADR2	Adh2p|Glucose-repressible alcohol dehydrogenase II, catalyzes the conversion of ethanol to acetaldehyde; involved in the production of certain carboxylate esters; regulated by ADR1; protein coding	1.55	0.0107361
YEL042W	GDA1	Gda1p|Guanosine diphosphatase located in the Golgi, involved in the transport of GDP-mannose into the Golgi lumen by converting GDP to GMP after mannose is transferred its substrate; protein coding	1.52	0.000950474
YPL057C	SUR1, BCL21, CSG1, LPE15	Probable catalytic subunit of a mannosylinositol phosphorylceramide (MIPC) synthase, forms a complex with probable regulatory subunit Csg2p; function in sphingolipid biosynthesis is overlapping with that of Csh1p|Sur1p; protein coding	1.47	0.000970509
YLR134W	PDC5	Minor isoform of pyruvate decarboxylase, key enzyme in alcoholic fermentation, decarboxylates pyruvate to acetaldehyde, regulation is glucose- and ethanol-dependent, repressed by thiamine, involved in amino acid catabolism|Pdc5p; protein coding	1.44	0.00811622
YPR006C	ICL2	2-methylisocitrate lyase of the mitochondrial matrix, functions in the methylcitrate cycle to catalyze the conversion of 2-methylisocitrate to succinate and pyruvate; ICL2 transcription is repressed by glucose and induced by ethanol|Icl2p; protein coding	1.43	0.00130205
YPL135W	ISU1, NUA1	Conserved protein of the mitochondrial matrix, performs a scaffolding function during assembly of iron-sulfur clusters, interacts physically and functionally with yeast frataxin (Yfh1p); isu1 isu2 double mutant is inviable|Isu1p; protein coding	1.41	0.00196595
YPL078C	ATP4, LPF7	Atp4p|Subunit b of the stator stalk of mitochondrial F1F0 ATP synthase, which is a large, evolutionarily conserved enzyme complex required for ATP synthesis; phosphorylated; protein coding	1.4	0.00296034
YPL188W	POS5	Mitochondrial NADH kinase, phosphorylates NADH; also phosphorylates NAD(+) with lower specificity; required for the response to oxidative stress|Pos5p; protein coding	1.29	0.00318552
YIL097W	FYV10, GID9	Fyv10p|Protein of unknown function, required for survival upon exposure to K1 killer toxin; involved in proteasome-dependent catabolite inactivation of fructose-1,6-bisphosphatase; contains CTLH domain; protein coding	1.29	0.00196034
YGR204W	ADE3	Ade3p|Cytoplasmic trifunctional enzyme C1-tetrahydrofolate synthase, involved in single carbon metabolism and required for biosynthesis of purines, thymidylate, methionine, and histidine; protein coding	1.27	0.0093013
Down regulated
YJL031C	BET4	Alpha subunit of Type II geranylgeranyltransferase required for vesicular transport between the endoplasmic reticulum and the Golgi; provides a membrane attachment moiety to Rab-like proteins Ypt1p and Sec4p|Bet4p; protein coding	-1.19	0.0118418
YKL181W	PRS1, PRP1	5-phospho-ribosyl-1(alpha)-pyrophosphate synthetase, involved in nucleotide, histidine, and tryptophan biosynthesis; one of five related enzymes, which are active as heteromultimeric complexes|Prs1p; protein coding	-1.31	0.00517948
YMR108W	ILV2, SMR1, THI1	Acetolactate synthase, catalyses the first common step in isoleucine and valine biosynthesis and is the target of several classes of inhibitors, localizes to the mitochondria; expression of the gene is under general amino acid control|Ilv2p; protein codin	-1.37	0.00400994
YOR355W	GDS1	Gds1p|Protein of unknown function, required for growth on glycerol as a carbon source; the authentic, non-tagged protein is detected in highly purified mitochondria in high-throughput studies; protein coding	-1.41	0.0128083
YJR010W	MET3	ATP sulfurylase, catalyzes the primary step of intracellular sulfate activation, essential for assimilatory reduction of sulfate to sulfide, involved in methionine metabolism|Met3p; protein coding	-1.42	0.0106508
YBR213W	MET8	Bifunctional dehydrogenase and ferrochelatase, involved in the biosynthesis of siroheme, a prosthetic group used by sulfite reductase; required for sulfate assimilation and methionine biosynthesis|Met8p; protein coding	-1.52	0.00627173
YJR139C	HOM6	Hom6p|Homoserine dehydrogenase (L-homoserine:NADP oxidoreductase), dimeric enzyme that catalyzes the third step in the common pathway for methionine and threonine biosynthesis; enzyme has nucleotide-binding, dimerization and catalytic regions; protein cod	-1.62	0.000638033
YBL039C	URA7	Major CTP synthase isozyme (see also URA8), catalyzes the ATP-dependent transfer of the amide nitrogen from glutamine to UTP, forming CTP, the final step in de novo biosynthesis of pyrimidines; involved in phospholipid biosynthesis|Ura7p; protein coding	-1.65	0.00157868
YJR016C	ILV3	Dihydroxyacid dehydratase, catalyzes third step in the common pathway leading to biosynthesis of branched-chain amino acids|Ilv3p; protein coding	-1.69	0.0125304
YBR003W	COQ1	Coq1p|Hexaprenyl pyrophosphate synthetase, catalyzes the first step in ubiquinone (coenzyme Q) biosynthesis; protein coding	-1.7	0.00568131
YPL086C	ELP3, HPA1, TOT3	Elp3p|Subunit of Elongator complex, which is required for modification of wobble nucleosides in tRNA; exhibits histone acetyltransferase activity that is directed to histones H3 and H4; disruption confers resistance to K. lactis zymotoxin; protein coding	-1.89	0.00115177
YAL003W	EFB1, TEF5	Efb1p|Translation elongation factor 1 beta; stimulates nucleotide exchange to regenerate EF-1 alpha-GTP for the next elongation cycle; part of the EF-1 complex, which facilitates binding of aminoacyl-tRNA to the ribosomal A site; ncRNA	-1.94	0.000838056
YBR143C	SUP45, SAL4, SUP1, SUP47	Polypeptide release factor involved in translation termination; mutant form acts as a recessive omnipotent suppressor|Sup45p; protein coding	-2	0.00568602
YHR137W	ARO9	Aro9p|Aromatic aminotransferase II, catalyzes the first step of tryptophan, phenylalanine, and tyrosine catabolism; protein coding	-2.14	0.00988086
YKL001C	MET14	Adenylylsulfate kinase, required for sulfate assimilation and involved in methionine metabolism|Met14p; protein coding	-2.3	0.0105437
YPL265W	DIP5	Dicarboxylic amino acid permease, mediates high-affinity and high-capacity transport of L-glutamate and L-aspartate; also a transporter for Gln, Asn, Ser, Ala, and Gly	-3.86	0.000268945
YPL061W	ALD6, ALD1	Ald6p|Cytosolic aldehyde dehydrogenase, activated by Mg2+ and utilizes NADP+ as the preferred coenzyme; required for conversion of acetaldehyde to acetate; constitutively expressed; locates to the mitochondrial outer surface upon oxidative stress; protein	-6.75	0.00428624
Protein Biosynthesis
Up regulated
YAL005C	SSA1, YG100	ATPase involved in protein folding and nuclear localization signal (NLS)-directed nuclear transport; member of heat shock protein 70 (HSP70) family; forms a chaperone complex with Ydj1p; localized to the nucleus, cytoplasm, and cell wall|Ssa1p; protein co	5.21	8.36e-06
YPR163C	TIF3, RBL3, STM1	Tif3p|Translation initiation factor eIF-4B, has RNA annealing activity; contains an RNA recognition motif and binds to single-stranded RNA; protein coding	2.97	0.00205755
YFR049W	YMR31	Mitochondrial ribosomal protein of the small subunit, has similarity to human mitochondrial ribosomal protein MRP-S36|Ymr31p; protein coding	2.23	0.0135678
Down regulated
YKL142W	MRP8, YKL3	Mrp8p|Putative mitochondrial ribosomal protein, has similarity to E. coli ribosomal protein S2; protein coding	1.57	0.0120871
YJL138C	TIF2	Tif2p|Translation initiation factor eIF4A, identical to Tif1p; DEA(D/H)-box RNA helicase that couples ATPase activity to RNA binding and unwinding; forms a dumbbell structure of two compact domains connected by a linker; interacts with eIF4G; protein codi	-1.32	0.00372981
YGL103W	RPL28, CYH2	Ribosomal protein of the large (60S) ribosomal subunit, has similarity to E. coli L15 and rat L27a ribosomal proteins; may have peptidyl transferase activity; can mutate to cycloheximide resistance|Rpl28p; protein coding	-1.33	0.0087012
YOR361C	PRT1, CDC63, DNA26	Prt1p|Subunit of the core complex of translation initiation factor 3(eIF3), essential for translation; part of a subcomplex (Prt1p-Rpg1p-Nip1p) that stimulates binding of mRNA and tRNA(i)Met to ribosomes; protein coding	-1.39	0.00854235
YER025W	GCD11, SUI4	Gamma subunit of the translation initiation factor eIF2, involved in the identification of the start codon; binds GTP when forming the ternary complex with GTP and tRNAi-Met|Gcd11p; protein coding	-1.43	0.00161715
YBR079C	RPG1, TIF32	Rpg1p|Subunit of the core complex of translation initiation factor 3(eIF3), essential for translation; part of a subcomplex (Prt1p-Rpg1p-Nip1p) that stimulates binding of mRNA and tRNA(i)Met to ribosomes; protein coding	-1.47	0.00342068
YPL198W	RPL7B	Protein component of the large (60S) ribosomal subunit, nearly identical to Rpl7Ap and has similarity to E. coli L30 and rat L7 ribosomal proteins; contains a conserved C-terminal Nucleic acid Binding Domain (NDB2)|Rpl7bp; ncRNA	-1.61	0.0130776
YHL001W	RPL14B	Protein component of the large (60S) ribosomal subunit, nearly identical to Rpl14Ap and has similarity to rat L14 ribosomal protein|Rpl14bp; protein coding	-1.79	0.00245262
YHR010W	RPL27A, RPL27	Protein component of the large (60S) ribosomal subunit, nearly identical to Rpl27Bp and has similarity to rat L27 ribosomal protein|Rpl27ap; protein coding	-1.87	0.000307364
YGR085C	RPL11B	Protein component of the large (60S) ribosomal subunit, nearly identical to Rpl11Ap; involved in ribosomal assembly; depletion causes degradation of proteins and RNA of the 60S subunit; has similarity to E. coli L5 and rat L11|Rpl11bp; protein coding	-1.88	0.00148858
YIL078W	THS1	Threonyl-tRNA synthetase, essential cytoplasmic protein|Ths1p; protein coding	-1.95	0.00250414
YKL006W	RPL14A	N-terminally acetylated protein component of the large (60S) ribosomal subunit, nearly identical to Rpl14Bp and has similarity to rat L14 ribosomal protein; rpl14a csh5 double null mutant exhibits synthetic slow growth|Rpl14ap; protein coding	-1.97	0.00799477
YOL039W	RPP2A, RPL44, RPLA2	Ribosomal protein P2 alpha, a component of the ribosomal stalk, which is involved in the interaction between translational elongation factors and the ribosome; regulates the accumulation of P1 (Rpp1Ap and Rpp1Bp) in the cytoplasm|Rpp2ap; protein coding	-2.01	0.00312952
YJL136C	RPS21B	Protein component of the small (40S) ribosomal subunit; nearly identical to Rps21Ap and has similarity to rat S21 ribosomal protein|Rps21bp; protein coding	-2.01	0.00953779
YLR333C	RPS25B	Protein component of the small (40S) ribosomal subunit; nearly identical to Rps25Ap and has similarity to rat S25 ribosomal protein|Rps25bp; protein coding	-2.07	7.17e-05
YHR141C	RPL42B, MAK18	Protein component of the large (60S) ribosomal subunit, identical to Rpl42Ap and has similarity to rat L44; required for propagation of the killer toxin-encoding M1 double-stranded RNA satellite of the L-A double-stranded RNA virus|Rpl42bp; protein coding	-2.11	0.0051502
YFL034C-A	RPL22B, YFL035C-B	Protein component of the large (60S) ribosomal subunit, has similarity to Rpl22Ap and to rat L22 ribosomal protein|Rpl22bp; protein coding	-2.11	0.000165792
YOR167C	RPS28A, RPS33A	Protein component of the small (40S) ribosomal subunit; nearly identical to Rps28Bp and has similarity to rat S28 ribosomal protein|Rps28ap; protein coding	-2.34	0.00557138
YDL075W	RPL31A, RPL34	Protein component of the large (60S) ribosomal subunit, nearly identical to Rpl31Bp and has similarity to rat L31 ribosomal protein; associates with the karyopherin Sxm1p|Rpl31ap; protein coding	-2.36	0.00621473
YIL069C	RPS24B, RPS24EB	Protein component of the small (40S) ribosomal subunit; identical to Rps24Ap and has similarity to rat S24 ribosomal protein|Rps24bp; protein coding	-2.38	0.000993022
YGR027C	RPS25A, RPS31A	Protein component of the small (40S) ribosomal subunit; nearly identical to Rps25Bp and has similarity to rat S25 ribosomal protein|Rps25ap; protein coding	-2.39	8.71e-06
YNL301C	RPL18B, RP28B	Protein component of the large (60S) ribosomal subunit, identical to Rpl18Ap and has similarity to rat L18 ribosomal protein|Rpl18bp; protein coding	-2.4	0.0016323
YMR260C	TIF11	Tif11p|Translation initiation factor eIF1A, essential protein that forms a complex with Sui1p (eIF1) and the 40S ribosomal subunit and scans for the start codon; C-terminus associates with Fun12p (eIF5B); N terminus interacts with eIF2 and eIF3; protein c	-2.41	0.0013014
YLR325C	RPL38	Protein component of the large (60S) ribosomal subunit, has similarity to rat L38 ribosomal protein|Rpl38p; protein coding	-2.51	3.91e-05
YLR287C-A	RPS30A	Protein component of the small (40S) ribosomal subunit; nearly identical to Rps30Bp and has similarity to rat S30 ribosomal protein|Rps30ap; protein coding	-2.51	0.00814013
YOR234C	RPL33B	Ribosomal protein L37 of the large (60S) ribosomal subunit, nearly identical to Rpl33Ap and has similarity to rat L35a; rpl33b null mutant exhibits normal growth while rpl33a rpl33b double null mutant is inviable|Rpl33bp; protein coding	-2.89	9.74e-05
YBR084C-A	RPL19A	Protein component of the large (60S) ribosomal subunit, nearly identical to Rpl19Bp and has similarity to rat L19 ribosomal protein; rpl19a and rpl19b single null mutations result in slow growth, while the double null mutation is lethal|Rpl19ap; protein c	-2.95	0.000304349
YJL191W	RPS14B, CRY2	Ribosomal protein 59 of the small subunit, required for ribosome assembly and 20S pre-rRNA processing; mutations confer cryptopleurine resistance; nearly identical to Rps14Ap and similar to E. coli S11 and rat S14 ribosomal proteins|Rps14bp; protein codin	-2.95	0.0109581
YOR369C	RPS12	Protein component of the small (40S) ribosomal subunit; has similarity to rat ribosomal protein S12|Rps12p; protein coding	-2.96	0.00361732
YOR293W	RPS10A	Protein component of the small (40S) ribosomal subunit; nearly identical to Rps10Bp and has similarity to rat ribosomal protein S10|Rps10ap; protein coding	-3.15	3.23e-05
YBL087C	RPL23A	Protein component of the large (60S) ribosomal subunit, identical to Rpl23Bp and has similarity to E. coli L14 and rat L23 ribosomal proteins|Rpl23ap; protein coding	-3.73	0.0141404
YBL092W	RPL32	Protein component of the large (60S) ribosomal subunit, has similarity to rat L32 ribosomal protein; overexpression disrupts telomeric silencing|Rpl32p; protein coding	-4.28	0.00986109
YBL027W	RPL19B	Protein component of the large (60S) ribosomal subunit, nearly identical to Rpl19Ap and has similarity to rat L19 ribosomal protein; rpl19a and rpl19b single null mutations result in slow growth, while the double null mutation is lethal|Rpl19bp; protein c	-4.39	0.000129088
YBL072C	RPS8A	Protein component of the small (40S) ribosomal subunit; identical to Rps8Bp and has similarity to rat S8 ribosomal protein|Rps8ap; protein coding	-8	1.43e-05
RNA processing
Up regulated
YNL221C	POP1	Pop1p|Subunit of both RNase MRP, which cleaves pre-rRNA, and nuclear RNase P, which cleaves tRNA precursors to generate mature 5' ends; binds to the RPR1 RNA subunit in RNase P; protein coding	1.31	0.0100647
Down regulated
YPL217C	BMS1	Bms1p|Essential conserved nucleolar GTP-binding protein required for synthesis of 40S ribosomal subunits and for processing of the 35S pre-rRNA at sites A0, A1, and A2; interacts with Rcl1p, has similarity to Tsr1p; protein coding	-1.3	0.00770316
YDR194C	MSS116	DEAD-box protein required for efficient splicing of mitochondrial Group I and II introns; non-polar RNA helicase that also facilities strand annealing|Mss116p; protein coding	-1.39	0.0142262
YLR222C	UTP13	Nucleolar protein, component of the small subunit (SSU) processome containing the U3 snoRNA that is involved in processing of pre-18S rRNA|Utp13p; protein coding	-1.51	0.00869399
YOL123W	HRP1, NAB4, NAB5	Hrp1p|Subunit of cleavage factor I, a five-subunit complex required for the cleavage and polyadenylation of pre-mRNA 3' ends; RRM-containing heteronuclear RNA binding protein and hnRNPA/B family member that binds to poly (A) signal sequences; protein codi	-1.99	0.000631453
Transcription
Up regulated
YIR018W	YAP5	Basic leucine zipper (bZIP) transcription factor|Yap5p; protein coding	2.47	0.000732896
YDR423C	CAD1, YAP2	AP-1-like bZIP transcriptional activator involved in stress responses, iron metabolism, and pleiotropic drug resistance; controls a set of genes involved in stabilizing proteins; binds consensus sequence TTACTAA; 5' UTR contains uORFs|Cad1p; protein codin	2.26	0.00281091
YGR097W	ASK10	Ask10p|Component of the RNA polymerase II holoenzyme, phosphorylated in response to oxidative stress; has a role in destruction of Ssn8p, which relieves repression of stress-response genes; protein coding	1.76	0.0032557
YGL166W	CUP2, ACE1	Copper-binding transcription factor; activates transcription of the metallothionein genes CUP1-1 and CUP1-2 in response to elevated copper concentrations|Cup2p; protein coding	1.31	0.00698883
Down regulated
YML043C	RRN11	Protein required for rDNA transcription by RNA polymerase I, component of the core factor (CF) of rDNA transcription factor, which also contains Rrn6p and Rrn7p|Rrn11p; protein coding	-1.28	0.0136647
YMR016C	SOK2	Nuclear protein that plays a regulatory role in the cyclic AMP (cAMP)-dependent protein kinase (PKA) signal transduction pathway; negatively regulates pseudohyphal differentiation; homologous to several transcription factors|Sok2p; protein coding	-1.39	0.00880335
YKL125W	RRN3	Protein required for transcription of rDNA by RNA polymerase I; transcription factor independent of DNA template; involved in recruitment of RNA polymerase I to rDNA|Rrn3p; protein coding	-1.43	0.0110361
YOR341W	RPA190, RRN1	RNA polymerase I subunit; largest subunit of RNA polymerase I|Rpa190p; protein coding	-1.63	0.000526129
YPL038W	MET31	Met31p|Zinc-finger DNA-binding protein, involved in transcriptional regulation of the methionine biosynthetic genes, similar to Met32p; protein coding	-1.73	0.00508931
YBR154C	RPB5	RNA polymerase subunit ABC27, common to RNA polymerases I, II, and III; contacts DNA and affects transactivation|Rpb5p; protein coding	-2.26	0.001629
Unknown Function
Up regulated
YER067W		Unknown function	14.37	0.000159441
YLR327C		Unknown function	12.72	0.00427657
YLR178C	TFS1, DKA1	Carboxypeptidase Y inhibitor, function requires acetylation by the NatB N-terminal acetyltransferase; phosphatidylethanolamine-binding protein involved in protein kinase A signaling pathway|Tfs1p; protein coding	7.38	8.79e-05
YER053C		Unknown function	5.78	5.4e-05
YCR004C	YCP4	Protein of unknown function, has sequence and structural similarity to flavodoxins; the authentic, non-tagged protein is detected in highly purified mitochondria in high-throughput studies|Ycp4p; protein coding	5.56	0.00204586
YIL136W	OM45	Om45p|Protein of unknown function, major constituent of the mitochondrial outer membrane; located on the outer (cytosolic) face of the outer membrane; protein coding	5.54	5.16e-05
YDL048C	STP4	Protein containing a Kruppel-type zinc-finger domain; has similarity to Stp1p, Stp2p, and Stp3p|Stp4p; protein coding	5.15	0.000332685
YJR096W		Unknown function	4.89	6.09e-05
YLR257W		Unknown function	4.57	9.53e-05
YNL144C		Unknown function	4.2	0.00029587
YOR298C-A	MBF1, SUF13	Mbf1p|Transcriptional coactivator that bridges the DNA-binding region of Gcn4p and TATA-binding protein Spt15p; suppressor of frameshift mutations; protein coding	4.16	5.32e-06
YNL274C		Unknown function	4.06	2.38e-05
YOR289W		Unknown function	4	0.00172093
YOL155C		Unknown function	3.49	0.00027663
YAL034C	FUN19	Fun19p|Non-essential protein of unknown function; protein coding	3.45	0.00118165
YLR152C		Unknown function	3.25	0.000134729
YBR302C	COS2	Cos2p|Protein of unknown function, member of the DUP380 subfamily of conserved, often subtelomerically-encoded proteins; protein coding	3.18	0.00102246
YML132W	COS3	Cos3p|Protein involved in salt resistance; interacts with sodium:hydrogen antiporter Nha1p; member of the DUP380 subfamily of conserved, often subtelomerically-encoded proteins; protein coding	3.04	0.000397781
YKR046C		Unknown function	2.96	0.000366
YJL171C		Unknown function	2.88	2.68e-05
YIL165C		Unknown function	2.71	0.000498793
YLR156W		Unknown function	2.7	0.0117884
YBR147W		Unknown function	2.6	0.00440886
YDL238C		Unknown function	2.57	0.000953676
YPL123C	RNY1	RNAse; member of the T(2) family of endoribonucleases|Rny1p; protein coding	2.56	7.56e-06
YIR016W		Unknown function	2.51	0.000148626
YJL144W		Unknown function	2.5	5.9e-05
YJL082W	IML2	Iml2p|Protein of unknown function; the authentic, non-tagged protein is detected in highly purified mitochondria in high-throughput studies; protein coding	2.49	0.000274524
YCR047C	BUD23	Bud23p|Protein involved in bud-site selection; diploid mutants display a random budding pattern instead of the wild-type bipolar pattern; protein coding	2.33	0.000672318
YMR009W		Unknown function	2.33	0.000316793
YLR252W		Unknown function	2.25	4.39e-05
YER138W-A		Unknown function	2.24	0.00571768
YNL305C		Unknown function	2.24	0.000359235
YIL121W		Unknown function	2.12	0.00176027
YBL107W-A		Unknown function	2.11	0.0111969
YOR161C		Unknown function	2.05	0.00220917
YOL084W	PHM7	Phm7p|Protein of unknown function, expression is regulated by phosphate levels; green fluorescent protein (GFP)-fusion protein localizes to the cell periphery and vacuole; protein coding	2.04	0.000555807
YMR160W		Unknown function	2.04	0.00220015
YKL023W		Unknown function	2.03	0.00247254
YJL079C	PRY1	Protein of unknown function, has similarity to Pry2p and Pry3p and to the plant PR-1 class of pathogen related proteins|Pry1p; protein coding	2.02	0.0102968
YJL213W		Unknown function	2	0.000460755
YMR031C		Unknown function	1.96	0.0123064
YPL170W		Unknown function	1.92	0.00138152
YHL021C		Unknown function	1.92	0.0125136
YGR268C		Unknown function	1.9	0.000323698
YLR271W		Unknown function	1.88	0.000119103
YBR203W		Unknown function	1.87	0.00119562
YMR295C		Unknown function	1.85	7.15e-05
YJL161W		Unknown function	1.81	0.010526
YIL169C		Unknown function	1.7	0.0116204
YDR391C		Unknown function	1.68	0.00352536
YHR080C		Unknown function	1.68	0.00087388
YOR228C		Unknown function	1.63	0.000128537
YNL217W		Unknown function	1.61	0.00546216
YDR482C	CWC21	Component of a complex containing Cef1p, putatively involved in pre-mRNA splicing; may bind RNA; has similarity to S. pombe Cwf21p|Cwc21p; protein coding	1.59	0.00256837
YMR315W		Unknown function	1.57	0.00530417
YNL010W		Unknown function	1.53	0.00436789
YHR176W		Unknown function	1.49	0.00348738
YML002W		Unknown function	1.47	0.0109614
YOR155C		Unknown function	1.44	0.00510737
YLR089C		Unknown function	1.39	0.00227332
YOL107W		Unknown function	1.39	0.0108062
YNL045W		Unknown function	1.3	0.00354272
YER077C		Unknown function	1.29	0.00855251
YKL094W	YJU3	Serine hydrolase with sequence similarity to monoglyceride lipase (MGL), localizes to lipid particles|Yju3p; protein coding	1.29	0.0131193
YLL055W		Unknown function	1.28	0.00269577
YDR251W	PAM1	Essential protein of unknown function; exhibits variable expression during colony morphogenesis; overexpression permits survival without protein phosphatase 2A, inhibits growth, and induces a filamentous phenotype|Pam1p; protein coding	1.22	0.0121629
Down regulated
YDL189W		Unknown function	-1.2	0.0113327
YOR342C		Unknown function	-1.38	0.00141138
YER064C		Unknown function	-1.45	0.00574581
YLR003C		Unknown function	-1.45	0.0104253
YKL056C		Unknown function	-1.47	0.00277861
YDL039C	PRM7	Pheromone-regulated protein, predicted to have one transmembrane segment; promoter contains Gcn4p binding elements|Prm7p; protein coding	-1.5	0.00691137
YDR333C		Unknown function	-1.53	0.000684286
YAR075W		Unknown function	-1.54	0.00838934
YOR108W		Unknown function	-1.58	0.00318764
YHR215W	PHO12, PHO10	One of three repressible acid phosphatases, a glycoprotein that is transported to the cell surface by the secretory pathway; nearly identical to Pho11p; upregulated by phosphate starvation|Pho12p; protein coding	-1.89	0.00203682
YBR014C		Unknown function	-1.89	0.0111412
YPR046W	MCM16	Mcm16p|Protein involved in kinetochore-microtubule mediated chromosome segregation; binds to centromere DNA; protein coding	-2.01	0.0128714
YHR054C		Unknown function	-2.04	0.00839288
YOR315W		Unknown function	-2.05	0.00449432
YBR158W	AMN1, CST13, ICS4	Amn1p|Protein required for daughter cell separation, multiple mitotic checkpoints, and chromosome stability; contains 12 degenerate leucine-rich repeat motifs; expression is induced by the Mitotic Exit Network (MEN); protein coding	-2.2	0.00743757
YCL027W	FUS1	Fus1p|Membrane protein localized to the shmoo tip, required for cell fusion; expression regulated by mating pheromone; proposed to coordinate signaling, fusion, and polarization events required for fusion; potential Cdc28p substrate; protein coding	-2.34	0.0134607
YCL067C	HMLALPHA2, ALPHA2	Hmlalpha2p|Silenced copy of ALPHA2 at HML; homeobox-domain protein that associates with Mcm1p in haploid cells to repress a-specific gene expression and interacts with a1p in diploid cells to repress haploid-specific gene expression; protein coding	-2.94	0.00120675
Cell organization and biogenesis
Up regulated
YKL163W	PIR3	O-glycosylated covalently-bound cell wall protein required for cell wall stability; expression is cell cycle regulated, peaking in M/G1 and also subject to regulation by the cell integrity pathway|Pir3p; protein coding	15.2	1.38e-06
YGL055W	OLE1, MDM2	Delta(9) fatty acid desaturase, required for monounsaturated fatty acid synthesis and for normal distribution of mitochondria|Ole1p; protein coding	8.36	0.000395649
YLL026W	HSP104	Heat shock protein that cooperates with Ydj1p (Hsp40) and Ssa1p (Hsp70) to refold and reactivate previously denatured, aggregated proteins; responsive to stresses including: heat, ethanol, and sodium arsenite; involved in [PSI+] propagation|Hsp104p; prote	6.89	2.3e-05
YDR171W	HSP42	Hsp42p|Small heat shock protein (sHSP) with chaperone activity; forms barrel-shaped oligomers that suppress unfolded protein aggregation; involved in cytoskeleton reorganization after heat shock; protein coding	6	0.00259655
YDR055W	PST1, HPF2	Cell wall protein that contains a putative GPI-attachment site; secreted by regenerating protoplasts; up-regulated by activation of the cell integrity pathway, as mediated by Rlm1p; upregulated by cell wall damage via disruption of FKS1|Pst1p; protein cod	5	0.00039518
YOR185C	GSP2, CNR2	GTP binding protein (mammalian Ranp homolog) involved in the maintenance of nuclear organization, RNA processing and transport; interacts with Kap121p, Kap123p and Pdr6p (karyophilin betas); Gsp1p homolog that is not required for viability|Gsp2p; protein	3.02	9.74e-05
YNL055C	POR1, OMP2	Mitochondrial porin (voltage-dependent anion channel), outer membrane protein required for the maintenance of mitochondrial osmotic stability and mitochondrial membrane permeability; phosphorylated|Por1p; protein coding	2.86	0.000219118
YDR258C	HSP78	Hsp78p|Oligomeric mitochondrial matrix chaperone that cooperates with Ssc1p in mitochondrial thermotolerance after heat shock; prevents the aggregation of misfolded matrix proteins; component of the mitochondrial proteolysis system; protein coding	2.67	0.00442373
YDL019C	OSH2	Member of an oxysterol-binding protein family with seven members in S. cerevisiae; family members have overlapping, redundant functions in sterol metabolism and collectively perform a function essential for viability|Osh2p; protein coding	2.38	0.000985412
YGR280C	PXR1, GNO1	Essential protein involved in rRNA and snoRNA maturation; competes with TLC1 RNA for binding to Est2p, suggesting a role in regulation of telomerase; human homolog inhibits telomerase; contains a G-patch RNA interacting domain|Pxr1p; protein coding	2.19	0.00645032
YGR159C	NSR1, SHE5	Nsr1p|Nucleolar protein that binds nuclear localization sequences, required for pre-rRNA processing and ribosome biogenesis; protein coding	1.81	0.00860448
YKL143W	LTV1, YKL2	Component of the GSE complex, which is required for proper sorting of amino acid permease Gap1p; required for ribosomal small subunit export from nucleus; required for growth at low temperature|Ltv1p; protein coding	1.7	0.0042118
YIL036W	CST6, ACA2, SHF1	Basic leucine zipper (bZIP) transcription factor of the ATF/CREB family, activates transcription of genes involved in utilization of non-optimal carbon sources; involved in telomere maintenance|Cst6p; protein coding	1.6	0.0111314
YKL079W	SMY1	Protein that interacts with Myo2p, proposed to be involved in exocytosis; N-terminal domain is related to the motor domain of kinesins|Smy1p; protein coding	1.54	0.00728956
YKR063C	LAS1	Essential nuclear protein possibly involved in bud formation and morphogenesis; mutants require the SSD1-v allele for viability|Las1p; protein coding	1.49	0.00379767
YGR225W	AMA1, SPO70	Activator of meiotic anaphase promoting complex (APC/C); Cdc20p family member; required for initiation of spore wall assembly; required for Clb1p degradation during meiosis|Ama1p; protein coding	1.27	0.0112477
Down regulated
YMR229C	RRP5	Protein required for the synthesis of both 18S and 5.8S rRNA; C-terminal region is crucial for the formation of 18S rRNA and N-terminal region is required for the 5.8S rRNA; component of small ribosomal subunit (SSU) processosome|Rrp5p; protein coding	-1.2	0.0123458
YJL050W	MTR4, DOB1	Dead-box family ATP dependent helicase required for mRNA export from the nucleus; co-factor of the exosome complex, required for 3' end formation of 5.8S rRNA|Mtr4p; protein coding	-1.3	0.00325086
YDR496C	PUF6	Puf6p|Pumilio-homology domain protein that binds ASH1 mRNA at PUF consensus sequences in the 3' UTR and represses its translation, resulting in proper asymmetric localization of ASH1 mRNA; protein coding	-1.33	0.0143862
YKL164C	PIR1	O-glycosylated protein required for cell wall stability; attached to the cell wall via beta-1,3-glucan; mediates mitochondrial translocation of Apn1p; expression regulated by the cell integrity pathway and by Swi5p during the cell cycle|Pir1p; protein cod	-1.35	0.00192804
YKL054C	DEF1, VID31	Def1p|RNAPII degradation factor, forms a complex with Rad26p in chromatin, enables ubiquitination and proteolysis of RNAPII present in an elongation complex; protein coding	-1.46	0.00968966
YDR449C	UTP6	Nucleolar protein, component of the small subunit (SSU) processome containing the U3 snoRNA that is involved in processing of pre-18S rRNA|Utp6p; protein coding	-1.59	0.0110734
YLR372W	SUR4, APA1, ELO3, SRE1, VBM1	Elongase, involved in fatty acid and sphingolipid biosynthesis; synthesizes very long chain 20-26-carbon fatty acids from C18-CoA primers; involved in regulation of sphingolipid biosynthesis|Sur4p; protein coding	-1.62	0.00166874
YNL113W	RPC19	RNA polymerase subunit, common to RNA polymerases I and III|Rpc19p; protein coding	-1.65	0.008686
YKR059W	TIF1	Tif1p|Translation initiation factor eIF4A, identical to Tif2p; DEA(D/H)-box RNA helicase that couples ATPase activity to RNA binding and unwinding; forms a dumbbell structure of two compact domains connected by a linker; interacts with eIF4G; protein codi	-1.65	0.000259711
YHR052W	CIC1, NSA3	Cic1p|Essential protein that interacts with proteasome components and has a potential role in proteasome substrate specificity; also copurifies with 66S pre-ribosomal particles; protein coding	-1.78	0.0022839
YMR093W	UTP15	Nucleolar protein, component of the small subunit (SSU) processome containing the U3 snoRNA that is involved in processing of pre-18S rRNA|Utp15p; protein coding	-1.83	0.000368475
YPR132W	RPS23B	Ribosomal protein 28 (rp28) of the small (40S) ribosomal subunit, required for translational accuracy; nearly identical to Rps23Ap and similar to E. coli S12 and rat S23 ribosomal proteins; deletion of both RPS23A and RPS23B is lethal|Rps23bp; protein cod	-1.86	0.00488513
YIL148W	RPL40A, UB11	Fusion protein, identical to Rpl40Bp, that is cleaved to yield ubiquitin and a ribosomal protein of the large (60S) ribosomal subunit with similarity to rat L40; ubiquitin may facilitate assembly of the ribosomal protein into ribosomes|Rpl40ap; protein co	-1.88	0.00103337
YHR021C	RPS27B	Protein component of the small (40S) ribosomal subunit; nearly identical to Rps27Ap and has similarity to rat S27 ribosomal protein|Rps27bp; protein coding	-1.9	0.0141118
YLR293C	GSP1, CNR1, CST17	GTP binding protein (mammalian Ranp homolog) involved in the maintenance of nuclear organization, RNA processing and transport; regulated by Prp20p, Rna1p, Yrb1p, Yrb2p, Yrp4p, Yrb30p, Cse1p and Kap95p; yeast Gsp2p homolog|Gsp1p; protein coding	-1.99	6.58e-05
YJR137C	ECM17, MET5	Ecm17p|Sulfite reductase beta subunit, involved in amino acid biosynthesis, transcription repressed by methionine; protein coding	-2.2	0.00190343
YMR143W	RPS16A	Protein component of the small (40S) ribosomal subunit; identical to Rps16Bp and has similarity to E. coli S9 and rat S16 ribosomal proteins|Rps16ap; protein coding	-2.24	1.77e-05
YCR031C	RPS14A, CRY1,RPL59	Ribosomal protein 59 of the small subunit, required for ribosome assembly and 20S pre-rRNA processing; mutations confer cryptopleurine resistance; nearly identical to Rps14Bp and similar to E. coli S11 and rat S14 ribosomal proteins|Rps14ap; protein codin	-2.29	0.00864207
YKR094C	RPL40B	Fusion protein, identical to Rpl40Ap, that is cleaved to yield ubiquitin and a ribosomal protein of the large (60S) ribosomal subunit with similarity to rat L40; ubiquitin may facilitate assembly of the ribosomal protein into ribosomes|Rpl40bp; protein co	-2.65	0.000273615
YOR182C	RPS30B	Protein component of the small (40S) ribosomal subunit; nearly identical to Rps30Ap and has similarity to rat S30 ribosomal protein|Rps30bp; protein coding	-2.7	0.0032183
YBL024W	NCL1, TRM4	Ncl1p|S-adenosyl-L-methionine-dependent tRNA: m5C-methyltransferase, methylates cytosine to m5C at several positions in tRNAs and intron-containing pre-tRNAs; similar to Nop2p and human proliferation associated nucleolar protein p120; protein coding	-2.81	1.16e-05
YLR264W	RPS28B	Protein component of the small (40S) ribosomal subunit; nearly identical to Rps28Ap and has similarity to rat S28 ribosomal protein|Rps28bp; protein coding	-2.85	0.00756263
YNL302C	RPS19B, RP55B	Protein component of the small (40S) ribosomal subunit, required for assembly and maturation of pre-40 S particles; mutations in human RPS19 are associated with Diamond Blackfan anemia; nearly identical to Rps19Ap|Rps19bp; protein coding	-3.03	0.000416991
YML024W	RPS17A, RP51A, RPL51A	Ribosomal protein 51 (rp51) of the small (40s) subunit; nearly identical to Rps17Bp and has similarity to rat S17 ribosomal protein|Rps17ap; protein coding	-3.46	3.99e-05
YBR088C	POL30	Pol30p|Proliferating cell nuclear antigen (PCNA), functions as the sliding clamp for DNA polymerase delta; may function as a docking site for other proteins required for mitotic and meiotic chromosomal DNA replication and for DNA repair; protein coding	-4.27	0.00039661
Protein Transport
Up regulated
YKL065C	YET1	Endoplasmic reticulum transmembrane protein; may interact with ribosomes, based on co-purification experiments; homolog of human BAP31 protein|Yet1p; protein coding	2.29	1.56e-05
YPR149W	NCE102, NCE2	Nce102p|Protein of unknown function; contains transmembrane domains; involved in secretion of proteins that lack classical secretory signal sequences; component of the detergent-insoluble glycolipid-enriched complexes (DIGs); protein coding	1.94	0.000888937
Down regulated
YLL024C	SSA2, YG102	ATP binding protein involved in protein folding and vacuolar import of proteins; member of heat shock protein 70 (HSP70) family; associated with the chaperonin-containing T-complex; present in the cytoplasm, vacuolar membrane and cell wall|Ssa2p; protein	-1.95	0.0129595
Transport
Up regulated
YDR342C	HXT7	High-affinity glucose transporter of the major facilitator superfamily, nearly identical to Hxt6p, expressed at high basal levels relative to other HXTs, expression repressed by high glucose levels|Hxt7p; protein coding	47	2.91e-05
YHR092C	HXT4, LGT1, RAG1	High-affinity glucose transporter of the major facilitator superfamily, expression is induced by low levels of glucose and repressed by high levels of glucose|Hxt4p; protein coding	19	7.19e-05
YBR054W	YRO2	Putative protein of unknown function; the authentic, non-tagged protein is detected in a phosphorylated state in highly purified mitochondria in high-throughput studies; transcriptionally regulated by Haa1p|Yro2p; protein coding	12.76	0.000387228
YOR273C	TPO4	Polyamine transport protein, recognizes spermine, putrescine, and spermidine; localizes to the plasma membrane; member of the major facilitator superfamily|Tpo4p; protein coding	6.34	0.000176438
YKR039W	GAP1	Gap1p|General amino acid permease; localization to the plasma membrane is regulated by nitrogen source; protein coding	4.95	8.74e-05
YMR011W	HXT2	High-affinity glucose transporter of the major facilitator superfamily, expression is induced by low levels of glucose and repressed by high levels of glucose|Hxt2p; protein coding	3.84	0.0103035
YNL065W	AQR1	Aqr1p|Plasma membrane multidrug transporter of the major facilitator superfamily, confers resistance to short-chain monocarboxylic acids and quinidine; protein coding	3.43	7.41e-05
YHL016C	DUR3	Dur3p|Plasma membrane transporter for both urea and polyamines, expression is highly sensitive to nitrogen catabolite repression and induced by allophanate, the last intermediate of the allantoin degradative pathway; protein coding	2.95	0.00122162
YEL063C	CAN1	Can1p|Plasma membrane arginine permease, requires phosphatidyl ethanolamine (PE) for localization, exclusively associated with lipid rafts; mutation confers canavanine resistance; protein coding	2.49	0.00925843
YGR121C	MEP1, AMT1	Ammonium permease; belongs to a ubiquitous family of cytoplasmic membrane proteins that transport only ammonium (NH4+); expression is under the nitrogen catabolite repression regulation|Mep1p; protein coding	2.32	0.000557689
YHL036W	MUP3	Low affinity methionine permease, similar to Mup1p|Mup3p; protein coding	2.17	0.00789398
YCL035C	GRX1	Grx1p|Hydroperoxide and superoxide-radical responsive heat-stable glutathione-dependent disulfide oxidoreductase with active site cysteine pair; protects cells from oxidative damage; protein coding	2.02	0.0019458
YPR194C	OPT2	Oligopeptide transporter; member of the OPT family, with potential orthologs in S. pombe and C. albicans|Opt2p; protein coding	2	0.00671221
YLL018C-A	COX19	Cox19p|Protein required for cytochrome c oxidase assembly, located in the cytosol and mitochondrial intermembrane space; putative copper metallochaperone that delivers copper to cytochrome c oxidase; protein coding	1.92	0.00555876
YOL119C	MCH4	Mch4p|Protein with similarity to mammalian monocarboxylate permeases, which are involved in transport of monocarboxylic acids across the plasma membrane; mutant is not deficient in monocarboxylate transport; protein coding	1.71	0.00120047
YCR011C	ADP1	Adp1p|Putative ATP-dependent permease of the ABC transporter family of proteins; protein coding	1.7	0.00853067
YLL028W	TPO1	Polyamine transporter that recognizes spermine, putrescine, and spermidine; catalyzes uptake of polyamines at alkaline pH and excretion at acidic pH; phosphorylation enhances activity and sorting to the plasma membrane|Tpo1p; protein coding	1.46	0.00160849
YLR130C	ZRT2	Low-affinity zinc transporter of the plasma membrane; transcription is induced under low-zinc conditions by the Zap1p transcription factor|Zrt2p; protein coding	1.37	0.00804216
Down regulated
YKL120W	OAC1	Mitochondrial inner membrane transporter, transports oxaloacetate, sulfate, and thiosulfate; member of the mitochondrial carrier family|Oac1p; protein coding	-1.59	0.0072855
YBR069C	TAT1, VAP1, TAP1	Amino acid transport protein for valine, leucine, isoleucine, and tyrosine, low-affinity tryptophan and histidine transporter; overexpression confers FK506 and FTY720 resistance|Tat1p; protein coding	-2.85	1.53e-05
YBR068C	BAP2	Bap2p|High-affinity leucine permease, functions as a branched-chain amino acid permease involved in the uptake of leucine, isoleucine and valine; contains 12 predicted transmembrane domains; protein coding	-5.07	5.34e-05
DNA Metabolism
Up regulated
YGL037C	PNC1	Nicotinamidase that converts nicotinamide to nicotinic acid as part of the NAD(+) salvage pathway, required for life span extension by calorie restriction; PNC1 expression responds to all known stimuli that extend replicative life span|Pnc1p; protein codi	3.76	0.000193016
YIL150C	MCM10, DNA43	Essential chromatin-associated protein involved in the initiation of DNA replication; required for the association of the MCM2-7 complex with replication origins|Mcm10p; protein coding	1.26	0.00454086
Down regulated
YIL131C	FKH1	Fkh1p|Forkhead family transcription factor with a minor role in the expression of G2/M phase genes; negatively regulates transcriptional elongation; positive role in chromatin silencing at HML and HMR; regulates donor preference during switching; protein	-1.33	0.00604978
YML127W	RSC9	Component of the RSC chromatin remodeling complex; DNA-binding protein involved in the synthesis of rRNA and in transcriptional repression and activation of genes regulated by the Target of Rapamycin (TOR) pathway|Rsc9p; protein coding	-1.48	0.0103403
Carbohydrate Metabolism
Up regulated
YLR258W	GSY2	Glycogen synthase, similar to Gsy1p; expression induced by glucose limitation, nitrogen starvation, heat shock, and stationary phase; activity regulated by cAMP-dependent, Snf1p and Pho85p kinases as well as by the Gac1p-Glc7p phosphatase|Gsy2p; protein c	8.39	6.63e-05
YMR105C	PGM2, GAL5	Pgm2p|Phosphoglucomutase, catalyzes the conversion from glucose-1-phosphate to glucose-6-phosphate, which is a key step in hexose metabolism; functions as the acceptor for a Glc-phosphotransferase; protein coding	5.08	0.000338219
YFR015C	GSY1	Glycogen synthase with similarity to Gsy2p, the more highly expressed yeast homolog; expression induced by glucose limitation, nitrogen starvation, environmental stress, and entry into stationary phase|Gsy1p; protein coding	4.2	0.000405206
YBR298C	MAL31	Mal31p|Maltose permease, high-affinity maltose transporter (alpha-glucoside transporter); encoded in the MAL3 complex locus; member of the 12 transmembrane domain superfamily of sugar transporters; functional in genomic reference strain S288C; protein cod	2.99	0.000562694
YIL162W	SUC2	Invertase, sucrose hydrolyzing enzyme; a secreted, glycosylated form is regulated by glucose repression, and an intracellular, nonglycosylated enzyme is produced constitutively|Suc2p; protein coding	2.96	0.000874426
YGR289C	MAL11, AGT1	Mal11p|Maltose permease, inducible high-affinity maltose transporter (alpha-glucoside transporter); encoded in the MAL1 complex locus; member of the 12 transmembrane domain superfamily of sugar transporters; protein coding	2.72	0.00166811
YDL022W	GPD1, DAR1, HOR1, OSG1, OSR5	Gpd1p|NAD-dependent glycerol-3-phosphate dehydrogenase, key enzyme of glycerol synthesis, essential for growth under osmotic stress; expression regulated by high-osmolarity glycerol response pathway; homolog of Gpd2p; protein coding	2.47	0.00121664
YNL241C	ZWF1, MET19, POS10	Glucose-6-phosphate dehydrogenase (G6PD), catalyzes the first step of the pentose phosphate pathway; involved in adapting to oxidatve stress; homolog of the human G6PD which is deficient in patients with hemolytic anemia|Zwf1p; protein coding	1.63	0.00747359
YBR149W	ARA1	Ara1p|NADP+ dependent arabinose dehydrogenase, involved in carbohydrate metabolism; purified as homodimer; naturally occurs with a N-terminus degradation product; protein coding	1.61	0.00824428
YBR001C	NTH2	Nth2p|Putative neutral trehalase, required for thermotolerance and may mediate resistance to other cellular stresses; protein coding	1.61	0.000204044
YMR280C	CAT8, DIL1, MSP8	Cat8p|Zinc cluster transcriptional activator necessary for derepression of a variety of genes under non-fermentative growth conditions, active after diauxic shift, binds carbon source responsive elements; protein coding	1.6	0.0039112
YMR261C	TPS3	Regulatory subunit of trehalose-6-phosphate synthase/phosphatase complex, which synthesizes the storage carbohydrate trehalose; expression is induced by stress conditions and repressed by the Ras-cAMP pathway|Tps3p; protein coding	1.58	0.000298443
YIL099W	SGA1	Intracellular sporulation-specific glucoamylase involved in glycogen degradation; induced during starvation of a/a diploids late in sporulation, but dispensable for sporulation|Sga1p; protein coding	1.44	0.00536477
YEL004W	YEA4	Uridine diphosphate-N-acetylglucosamine (UDP-GlcNAc) transporter required for cell wall chitin synthesis; localized to the ER|Yea4p; protein coding	1.2	0.0129283
Stress Response
Up regulated
YOR120W	GCY1	Gcy1p|Putative NADP(+) coupled glycerol dehydrogenase, proposed to be involved in an alternative pathway for glycerol catabolism; member of the aldo-keto reductase (AKR) family; protein coding	3.74	0.0015078
YPL240C	HSP82, HSP90	Hsp82p|Hsp90 chaperone required for pheromone signaling and negative regulation of Hsf1p; docks with Tom70p for mitochondrial preprotein delivery; promotes telomerase DNA binding and nucleotide addition; interacts with Cns1p, Cpr6p, Cpr7p, Sti1p; protein	3.06	0.00253844
YDR040C	ENA1, HOR6, PMR2	Ena1p|P-type ATPase sodium pump, involved in Na+ and Li+ efflux to allow salt tolerance; protein coding	2.16	0.000300331
YPL087W	YDC1	Alkaline dihydroceramidase, involved in sphingolipid metabolism; preferentially hydrolyzes dihydroceramide to a free fatty acid and dihydrosphingosine; has a minor reverse activity|Ydc1p; protein coding	2.06	0.000506068
YOR027W	STI1	Hsp90 cochaperone, interacts with the Ssa group of the cytosolic Hsp70 chaperones; activates the ATPase activity of Ssa1p; homolog of mammalian Hop protein|Sti1p; protein coding	1.78	0.0120663
Down regulated
YGR234W	YHB1, YHB4	Nitric oxide oxidoreductase, flavohemoglobin involved in nitric oxide detoxification; plays a role in the oxidative and nitrosative stress responses|Yhb1p; protein coding	-2.93	1.56e-05
Protein amino acids dephosphorylation
Up regulated
YIL113W	SDP1	Sdp1p|Stress-inducible dual-specificity MAP kinase phosphatase, negatively regulates Slt2p MAP kinase by direct dephosphorylation, diffuse localization under normal conditions shifts to punctate localization after heat shock; protein coding	2.36	0.00362341
Protein degradation
Up regulated
YKL103C	LAP4, APE1, API, YSC1	Lap4p|Vacuolar aminopeptidase, often used as a marker protein in studies of autophagy and cytosol to vacuole targeting (CVT) pathway; protein coding	4.8	0.000209217
YMR297W	PRC1, LBC1	Prc1p|Vacuolar carboxypeptidase Y (proteinase C), broad-specificity C-terminal exopeptidase involved in non-specific protein degradation in the vacuole; member of the serine carboxypeptidase family; protein coding	3.51	1.9e-05
YEL060C	PRB1, CVT1	Prb1p|Vacuolar proteinase B (yscB), a serine protease of the subtilisin family; involved in protein degradation in the vacuole and required for full protein degradation during sporulation; protein coding	3.23	3.89e-05
YIR039C	YPS6	Putative GPI-anchored aspartic protease|Yps6p; protein coding	2.71	3.8e-05
YJL172W	CPS1	Cps1p|Vacuolar carboxypeptidase yscS; expression is induced under low-nitrogen conditions; protein coding	1.62	0.0128475
YHR028C	DAP2, DPP2	Dap2p|Dipeptidyl aminopeptidase, synthesized as a glycosylated precursor; localizes to the vacuolar membrane; similar to Ste13p; protein coding	1.39	0.00364684
YPL096W	PNG1	Conserved peptide N-glycanase required for deglycosylation of misfolded glycoproteins during proteasome-dependent degradation, localizes to the cytoplasm and nucleus, interacts with the DNA repair protein Rad23p|Png1p; protein coding	1.2	0.0102696
Down regulated
YOL038W	PRE6	20S proteasome alpha-type subunit; green fluorescent protein (GFP)-fusion protein relocates from the cytosol to the mitochondrial outer surface upon oxidative stress|Pre6p; protein coding	-1.19	0.0136644
YLR244C	MAP1	Map1p|Methionine aminopeptidase, catalyzes the cotranslational removal of N-terminal methionine from nascent polypeptides; function is partially redundant with that of Map2p; protein coding	-1.28	0.00622083
Autophagy
Up regulated
YCL038C	ATG22, AUT4	Atg22p|Protein required for the breakdown of autophagic vesicles in the vacuole during autophagy, putative integral membrane protein that localizes to vacuolar membranes and punctate structures attached to the vacuole; protein coding	2.26	0.00401746
YHR195W	NVJ1, VAB36	Nuclear envelope protein that interacts with the vacuolar membrane protein Vac8p to promote formation of nucleus-vacuole junctions during piecemeal microautophagy of the nucleus (PMN)|Nvj1p; protein coding	2.03	0.0015622
YNL223W	ATG4, APG4, AUT2	Atg4p|Cysteine protease required for autophagy; cleaves Atg8p to a form required for autophagosome and Cvt vesicle generation; mediates attachment of autophagosomes to microtubules through interactions with Tub1p and Tub2p; protein coding	1.82	0.00401746
Protein amino acid phosphorylation
Up regulated
YMR104C	YPK2, YKR2	Protein kinase with similarityto serine/threonine protein kinase Ypk1p; functionally redundant with YPK1 at the genetic level; participates in a signaling pathway required for optimal cell wall integrity; homolog of mammalian kinase SGK|Ypk2p; protein cod	4.3	0.00327701
YFR014C	CMK1	Calmodulin-dependent protein kinase; may play a role in stress response, many CA++/calmodulan dependent phosphorylation substrates demonstrated in vitro, amino acid sequence similar to Cmk2p and mammalian Cam Kinase II|Cmk1p; protein coding	2.45	0.000335627
YOL016C	CMK2	Calmodulin-dependent protein kinase; may play a role in stress response, many CA++/calmodulan dependent phosphorylation substrates demonstrated in vitro, amino acid sequence similar to Cmk1p and mammalian Cam Kinase II|Cmk2p; protein coding	1.67	0.0120839
YOR267C	HRK1	Hrk1p|Protein kinase implicated in activation of the plasma membrane H(+)-ATPase Pma1p in response to glucose metabolism; plays a role in ion homeostasis; protein coding	1.55	0.01421
DNA Replication
Up regulated
YLR369W	SSQ1, SSC2	Mitochondrial hsp70-type molecular chaperone, required for assembly of iron/sulfur clusters into proteins at a step after cluster synthesis, and for maturation of Yfh1p, which is a homolog of human frataxin implicated in Friedreich's ataxia|Ssq1p; protein	1.36	0.0111939
Cell Cycle
Up regulated
YHR071W	PCL5	Cyclin, interacts with Pho85p cyclin-dependent kinase (Cdk), induced by Gcn4p at level of transcription, specifically required for Gcn4p degradation, may be sensor of cellular protein biosynthetic capacity|Pcl5p; protein coding	2.25	0.0036622
Signal Transduction
Up regulated
YDR277C	MTH1, BPC1, DGT1, HTR1	Mth1p|Negative regulator of the glucose-sensing signal transduction pathway, required for repression of transcription by Rgt1p; interacts with Rgt1p and the Snf3p and Rgt2p glucose sensors; phosphorylated by Yck1p, triggering Mth1p degradation; protein co	5.93	2.99e-05
YFL026W	STE2	Receptor for alpha-factor pheromone; seven transmembrane-domain GPCR that interacts with both pheromone and a heterotrimeric G protein to initiate the signaling response that leads to mating between haploid a and alpha cells|Ste2p; protein coding	2.64	0.0116959
YDR461W	MFA1	Mating pheromone a-factor, made by a cells; interacts with alpha cells to induce cell cycle arrest and other responses leading to mating; biogenesis involves C-terminal modification, N-terminal proteolysis, and export; also encoded by MFA2|Mfa1p; protein	1.93	0.00865891
Down regulated
YNL255C	GIS2	Gis2p|Protein with seven cysteine-rich CCHC zinc-finger motifs, similar to human CNBP, proposed to be involved in the RAS/cAMP signaling pathway; protein coding	-1.62	0.00259326
YJL157C	FAR1	Cyclin-dependent kinase inhibitor that mediates cell cycle arrest in response to pheromone; also forms a complex with Cdc24p, Ste4p, and Ste18p that may specify the direction of polarized growth during mating; potential Cdc28p substrate|Far1p; protein cod	-4.33	0.00121872
