# Supplementary material for: Post-transcriptional regulation in the myo1Δ mutant of Saccharomyces cerevisiae
Source: BMC Genomics. 2010 Dec 2;11:690. doi: 10.1186/1471-2164-11-690 (PMC3017085; doi:10.1186/1471-2164-11-690)
Supplement: Additional file 10 — Rivera-Ruiz, Rodríguez-Quiñones, Akamine, and Rodríguez-Medina. Table of genes regulated by transcription or degradation ≥ 2-fold (p ≤ 0.01) in myo1Δ and ESR [9] sorted according to biological process and cluster frequency. [file 1471-2164-11-690-S10.XLSX]

## Sheet: sorted by GO process cluster fr
Additional file 10. Genes regulated by transcription or degradation 2-fold or greater (p≤ 0.01) in both myo1D and ESR that have been sorted according to biological process and cluster frequency.
GOID	GO_term	Cluster frequency	P-value	Gene(s) annotated to the term
44281	small molecule metabolic process	72 out of 277 genes, 26.0%	1.45e-08	BDH1/YAL060W:ACH1/YBL015W:MIS1/YBR084W:VID24/YBR105C:TKL2/YBR117C:GRS1/YBR121C:HIS7/YBR248C:ARO4/YBR249C:DUT1/YBR252W:GLK1/YCL040W:FEN1/YCR034W:THR4/YCR053W:NOP1/YDL014W:PSA1/YDL055C:QRI1/YDL103C:KRS1/YDR037W:ASP1/YDR321W:ARO10/YDR380W:RMT2/YDR465C:GLC3/YEL011W:PMI40/YER003C:PRO3/YER023W:SAH1/YER043C:GIP2/YER054C:HIS1/YER055C:RNR1/YER070W:HXK1/YFR053C:ERG4/YGL012W:ARO2/YGL148W:STF2/YGR008C:GND2/Y…
44283	small molecule biosynthetic process	35 out of 277 genes, 12.6%	0.00018	BDH1/YAL060W:MIS1/YBR084W:VID24/YBR105C:HIS7/YBR248C:ARO4/YBR249C:FEN1/YCR034W:PSA1/YDL055C:QRI1/YDL103C:ARO10/YDR380W:PMI40/YER003C:PRO3/YER023W:HIS1/YER055C:RNR1/YER070W:ERG4/YGL012W:ARO2/YGL148W:FUR1/YHR128W:RHR2/YIL053W:ATP2/YJR121W:MCR1/YKL150W:ERG27/YLR100W:IDP2/YLR174W:MET17/YLR303W:IMD3/YLR432W:ERG6/YML008C:URA5/YML106W:ERG13/YML126C:GID8/YMR135C:ALD3/YMR169C:ERG2/YMR202W:ADE4/YMR300C:IRA…
9058	biosynthetic process	134 out of 277 genes, 48.4%	2.87e-10	BDH1/YAL060W:POL12/YBL035C:RPS11B/YBR048W:MIS1/YBR084W:VID24/YBR105C:GRS1/YBR121C:TPS1/YBR126C:RPS6B/YBR181C:YPC1/YBR183W:RPS9B/YBR189W:RPL21A/YBR191W:HIS7/YBR248C:ARO4/YBR249C:FEN1/YCR034W:PSA1/YDL055C:RPS29B/YDL061C:RPL13A/YDL082W:QRI1/YDL103C:RPL35B/YDL136W:HEM3/YDL205C:RPS11A/YDR025W:KRS1/YDR037W:TPS2/YDR074W:HTB1/YDR224C:HTA1/YDR225W:ARO10/YDR380W:RPL12B/YDR418W:YHP1/YDR451C:RPL27B/YDR471W:G…
46165	alcohol biosynthetic process	14 out of 277 genes, 5.1%	0.00393	BDH1/YAL060W:VID24/YBR105C:PSA1/YDL055C:QRI1/YDL103C:ARO10/YDR380W:PMI40/YER003C:ERG4/YGL012W:RHR2/YIL053W:MCR1/YKL150W:ERG27/YLR100W:ERG6/YML008C:ERG13/YML126C:GID8/YMR135C:ERG2/YMR202W
6066	alcohol metabolic process	30 out of 277 genes, 10.8%	1.19e-06	BDH1/YAL060W:VID24/YBR105C:TKL2/YBR117C:GLK1/YCL040W:PSA1/YDL055C:QRI1/YDL103C:ARO10/YDR380W:GLC3/YEL011W:PMI40/YER003C:GIP2/YER054C:HXK1/YFR053C:ERG4/YGL012W:GND2/YGR256W:GRE3/YHR104W:SOL3/YHR163W:RHR2/YIL053W:GUT2/YIL155C:FBP26/YJL155C:UGP1/YKL035W:PGM1/YKL127W:MCR1/YKL150W:GLG1/YKR058W:ERG27/YLR100W:ERG6/YML008C:DAK1/YML070W:ERG13/YML126C:GID8/YMR135C:ERG2/YMR202W:GPH1/YPR160W:GDB1/YPR184W
9987	cellular process	268 out of 277 genes, 96.8%	4.31e-31	ERP2/YAL007C:MAK16/YAL025C:SEN34/YAR008W:HTB2/YBL002W:HTA2/YBL003C:ACH1/YBL015W:POL12/YBL035C:COR1/YBL045C:SSA3/YBL075C:RPS11B/YBR048W:HSP26/YBR072W:MIS1/YBR084W:VID24/YBR105C:TKL2/YBR117C:GRS1/YBR121C:TPS1/YBR126C:AMN1/YBR158W:SSE2/YBR169C:RPS6B/YBR181C:YPC1/YBR183W:RPS9B/YBR189W:RPL21A/YBR191W:SDS24/YBR214W:HIS7/YBR248C:ARO4/YBR249C:DUT1/YBR252W:GLK1/YCL040W:KRR1/YCL059C:FEN1/YCR034W:THR4/YCR05…
6013	mannose metabolic process	4 out of 277 genes, 1.4%	0.00815	GLK1/YCL040W:PSA1/YDL055C:PMI40/YER003C:HXK1/YFR053C
8152	metabolic process	216 out of 277 genes, 78.0%	1.27e-18	MAK16/YAL025C:BDH1/YAL060W:SEN34/YAR008W:HTA2/YBL003C:ACH1/YBL015W:POL12/YBL035C:COR1/YBL045C:SSA3/YBL075C:RPS11B/YBR048W:HSP26/YBR072W:MIS1/YBR084W:VID24/YBR105C:TKL2/YBR117C:GRS1/YBR121C:TPS1/YBR126C:SSE2/YBR169C:RPS6B/YBR181C:YPC1/YBR183W:RPS9B/YBR189W:RPL21A/YBR191W:HIS7/YBR248C:ARO4/YBR249C:DUT1/YBR252W:GLK1/YCL040W:KRR1/YCL059C:FEN1/YCR034W:THR4/YCR053W:MCD1/YDL003W:NOP1/YDL014W:LHP1/YDL051…
42273	ribosomal large subunit biogenesis	13 out of 277 genes, 4.7%	0.00268	MAK16/YAL025C:MAK21/YDR060W:RPL12B/YDR418W:RPL12A/YEL054C:LSG1/YGL099W:PRP43/YGL120C:NMD3/YHR170W:MRT4/YKL009W:RPL6A/YML073C:BRX1/YOL077C:RPL25/YOL127W:RPL5/YPL131W:RPL11A/YPR102C
71843	cellular component biogenesis at cellular level	45 out of 277 genes, 16.2%	0.00245	MAK16/YAL025C:RPS11B/YBR048W:RPS6B/YBR181C:RPS9B/YBR189W:KRR1/YCL059C:NOP1/YDL014W:PSA1/YDL055C:RPL35B/YDL136W:RPS11A/YDR025W:MAK21/YDR060W:RPL12B/YDR418W:RPL12A/YEL054C:PMI40/YER003C:NUG1/YER006W:RPS24A/YER074W:RPS8B/YER102W:RPS26B/YER131W:RPL30/YGL030W:LSG1/YGL099W:PRP43/YGL120C:RPS2/YGL123W:RPS26A/YGL189C:RPS0A/YGR214W:SPS100/YHR139C:NMD3/YHR170W:RPS5/YJR123W:MRT4/YKL009W:RPS21A/YKR057W:RPS31/…
22613	ribonucleoprotein complex biogenesis	41 out of 277 genes, 14.8%	0.00048	MAK16/YAL025C:RPS11B/YBR048W:RPS6B/YBR181C:RPS9B/YBR189W:KRR1/YCL059C:NOP1/YDL014W:RPL35B/YDL136W:RPS11A/YDR025W:MAK21/YDR060W:RPL12B/YDR418W:RPL12A/YEL054C:NUG1/YER006W:RPS24A/YER074W:RPS8B/YER102W:RPS26B/YER131W:RPL30/YGL030W:LSG1/YGL099W:PRP43/YGL120C:RPS2/YGL123W:RPS26A/YGL189C:RPS0A/YGR214W:NMD3/YHR170W:RPS5/YJR123W:MRT4/YKL009W:RPS21A/YKR057W:RPS31/YLR167W:NOP56/YLR197W:UTP21/YLR409C:RPS1B/…
42254	ribosome biogenesis	40 out of 277 genes, 14.4%	3.58e-05	MAK16/YAL025C:RPS11B/YBR048W:RPS6B/YBR181C:RPS9B/YBR189W:KRR1/YCL059C:NOP1/YDL014W:RPL35B/YDL136W:RPS11A/YDR025W:MAK21/YDR060W:RPL12B/YDR418W:RPL12A/YEL054C:NUG1/YER006W:RPS24A/YER074W:RPS8B/YER102W:RPS26B/YER131W:RPL30/YGL030W:LSG1/YGL099W:PRP43/YGL120C:RPS2/YGL123W:RPS26A/YGL189C:RPS0A/YGR214W:NMD3/YHR170W:RPS5/YJR123W:MRT4/YKL009W:RPS21A/YKR057W:RPS31/YLR167W:NOP56/YLR197W:UTP21/YLR409C:RPS1B/…
44237	cellular metabolic process	214 out of 277 genes, 77.3%	9.29e-19	MAK16/YAL025C:SEN34/YAR008W:HTA2/YBL003C:ACH1/YBL015W:POL12/YBL035C:COR1/YBL045C:SSA3/YBL075C:RPS11B/YBR048W:HSP26/YBR072W:MIS1/YBR084W:VID24/YBR105C:TKL2/YBR117C:GRS1/YBR121C:TPS1/YBR126C:SSE2/YBR169C:RPS6B/YBR181C:YPC1/YBR183W:RPS9B/YBR189W:RPL21A/YBR191W:HIS7/YBR248C:ARO4/YBR249C:DUT1/YBR252W:GLK1/YCL040W:KRR1/YCL059C:FEN1/YCR034W:THR4/YCR053W:MCD1/YDL003W:NOP1/YDL014W:LHP1/YDL051W:PSA1/YDL055…
44238	primary metabolic process	202 out of 277 genes, 72.9%	1.2e-16	MAK16/YAL025C:SEN34/YAR008W:HTA2/YBL003C:POL12/YBL035C:SSA3/YBL075C:RPS11B/YBR048W:HSP26/YBR072W:MIS1/YBR084W:VID24/YBR105C:TKL2/YBR117C:GRS1/YBR121C:TPS1/YBR126C:SSE2/YBR169C:RPS6B/YBR181C:YPC1/YBR183W:RPS9B/YBR189W:RPL21A/YBR191W:HIS7/YBR248C:ARO4/YBR249C:DUT1/YBR252W:GLK1/YCL040W:KRR1/YCL059C:FEN1/YCR034W:THR4/YCR053W:MCD1/YDL003W:NOP1/YDL014W:LHP1/YDL051W:PSA1/YDL055C:RPS29B/YDL061C:RPL13A/YD…
43170	macromolecule metabolic process	145 out of 277 genes, 52.3%	0.0006	MAK16/YAL025C:SEN34/YAR008W:HTA2/YBL003C:POL12/YBL035C:SSA3/YBL075C:RPS11B/YBR048W:HSP26/YBR072W:VID24/YBR105C:GRS1/YBR121C:SSE2/YBR169C:RPS6B/YBR181C:RPS9B/YBR189W:RPL21A/YBR191W:KRR1/YCL059C:MCD1/YDL003W:NOP1/YDL014W:LHP1/YDL051W:PSA1/YDL055C:RPS29B/YDL061C:RPL13A/YDL082W:RPL35B/YDL136W:BPL1/YDL141W:HO/YDL227C:RPS11A/YDR025W:KRS1/YDR037W:MSH6/YDR097C:AHA1/YDR214W:HTB1/YDR224C:HTA1/YDR225W:COX20…
44260	cellular macromolecule metabolic process	143 out of 277 genes, 51.6%	0.0006	MAK16/YAL025C:SEN34/YAR008W:HTA2/YBL003C:POL12/YBL035C:SSA3/YBL075C:RPS11B/YBR048W:HSP26/YBR072W:VID24/YBR105C:GRS1/YBR121C:SSE2/YBR169C:RPS6B/YBR181C:RPS9B/YBR189W:RPL21A/YBR191W:KRR1/YCL059C:MCD1/YDL003W:NOP1/YDL014W:LHP1/YDL051W:PSA1/YDL055C:RPS29B/YDL061C:RPL13A/YDL082W:RPL35B/YDL136W:BPL1/YDL141W:HO/YDL227C:RPS11A/YDR025W:KRS1/YDR037W:MSH6/YDR097C:AHA1/YDR214W:HTB1/YDR224C:HTA1/YDR225W:GGA1/…
27	ribosomal large subunit assembly	11 out of 277 genes, 4.0%	0.00012	MAK21/YDR060W:RPL12B/YDR418W:RPL12A/YEL054C:LSG1/YGL099W:NMD3/YHR170W:MRT4/YKL009W:RPL6A/YML073C:BRX1/YOL077C:RPL25/YOL127W:RPL5/YPL131W:RPL11A/YPR102C
34645	cellular macromolecule biosynthetic process	94 out of 277 genes, 33.9%	0.00099	POL12/YBL035C:RPS11B/YBR048W:GRS1/YBR121C:RPS6B/YBR181C:RPS9B/YBR189W:RPL21A/YBR191W:PSA1/YDL055C:RPS29B/YDL061C:RPL13A/YDL082W:RPL35B/YDL136W:RPS11A/YDR025W:KRS1/YDR037W:HTB1/YDR224C:HTA1/YDR225W:RPL12B/YDR418W:YHP1/YDR451C:RPL27B/YDR471W:GLC3/YEL011W:RPL12A/YEL054C:PMI40/YER003C:RPL34A/YER056C-A:RPS24A/YER074W:RPS8B/YER102W:RPS26B/YER131W:RPL2A/YFR031C-A:RPL30/YGL030W:RPL24A/YGL031C:RPL7A/YGL07…
9059	macromolecule biosynthetic process	94 out of 277 genes, 33.9%	0.00112	POL12/YBL035C:RPS11B/YBR048W:GRS1/YBR121C:RPS6B/YBR181C:RPS9B/YBR189W:RPL21A/YBR191W:PSA1/YDL055C:RPS29B/YDL061C:RPL13A/YDL082W:RPL35B/YDL136W:RPS11A/YDR025W:KRS1/YDR037W:HTB1/YDR224C:HTA1/YDR225W:RPL12B/YDR418W:YHP1/YDR451C:RPL27B/YDR471W:GLC3/YEL011W:RPL12A/YEL054C:PMI40/YER003C:RPL34A/YER056C-A:RPS24A/YER074W:RPS8B/YER102W:RPS26B/YER131W:RPL2A/YFR031C-A:RPL30/YGL030W:RPL24A/YGL031C:RPL7A/YGL07…
44249	cellular biosynthetic process	132 out of 277 genes, 47.7%	7.29e-10	POL12/YBL035C:RPS11B/YBR048W:MIS1/YBR084W:VID24/YBR105C:GRS1/YBR121C:TPS1/YBR126C:RPS6B/YBR181C:YPC1/YBR183W:RPS9B/YBR189W:RPL21A/YBR191W:HIS7/YBR248C:ARO4/YBR249C:FEN1/YCR034W:PSA1/YDL055C:RPS29B/YDL061C:RPL13A/YDL082W:QRI1/YDL103C:RPL35B/YDL136W:HEM3/YDL205C:RPS11A/YDR025W:KRS1/YDR037W:TPS2/YDR074W:HTB1/YDR224C:HTA1/YDR225W:RPL12B/YDR418W:YHP1/YDR451C:RPL27B/YDR471W:GLC3/YEL011W:RPL12A/YEL054C:…
9225	nucleotide-sugar metabolic process	5 out of 277 genes, 1.8%	0.00126	PSA1/YDL055C:QRI1/YDL103C:PMI40/YER003C:UGP1/YKL035W:PGM1/YKL127W
6412	translation	69 out of 277 genes, 24.9%	3.76e-11	RPS11B/YBR048W:GRS1/YBR121C:RPS6B/YBR181C:RPS9B/YBR189W:RPL21A/YBR191W:RPS29B/YDL061C:RPL13A/YDL082W:RPL35B/YDL136W:RPS11A/YDR025W:KRS1/YDR037W:RPL12B/YDR418W:RPL27B/YDR471W:RPL12A/YEL054C:RPL34A/YER056C-A:RPS24A/YER074W:RPS8B/YER102W:RPS26B/YER131W:RPL2A/YFR031C-A:RPL30/YGL030W:RPL24A/YGL031C:RPL7A/YGL076C:RPS2/YGL123W:RPL1B/YGL135W:RPL9A/YGL147C:RPS26A/YGL189C:RPL26B/YGR034W:RPS0A/YGR214W:MES1/…
71826	ribonucleoprotein complex subunit organization	17 out of 277 genes, 6.1%	0.00333	RPS11B/YBR048W:RPS11A/YDR025W:MAK21/YDR060W:RPL12B/YDR418W:RPL12A/YEL054C:LSG1/YGL099W:PRP43/YGL120C:RPS0A/YGR214W:NMD3/YHR170W:MRT4/YKL009W:RPS31/YLR167W:RPL6A/YML073C:BRX1/YOL077C:RPL25/YOL127W:CAF20/YOR276W:RPL5/YPL131W:RPL11A/YPR102C
42257	ribosomal subunit assembly	15 out of 277 genes, 5.4%	1e-06	RPS11B/YBR048W:RPS11A/YDR025W:MAK21/YDR060W:RPL12B/YDR418W:RPL12A/YEL054C:LSG1/YGL099W:RPS0A/YGR214W:NMD3/YHR170W:MRT4/YKL009W:RPS31/YLR167W:RPL6A/YML073C:BRX1/YOL077C:RPL25/YOL127W:RPL5/YPL131W:RPL11A/YPR102C
42255	ribosome assembly	15 out of 277 genes, 5.4%	3.75e-06	RPS11B/YBR048W:RPS11A/YDR025W:MAK21/YDR060W:RPL12B/YDR418W:RPL12A/YEL054C:LSG1/YGL099W:RPS0A/YGR214W:NMD3/YHR170W:MRT4/YKL009W:RPS31/YLR167W:RPL6A/YML073C:BRX1/YOL077C:RPL25/YOL127W:RPL5/YPL131W:RPL11A/YPR102C
70925	organelle assembly	15 out of 277 genes, 5.4%	0.00028	RPS11B/YBR048W:RPS11A/YDR025W:MAK21/YDR060W:RPL12B/YDR418W:RPL12A/YEL054C:LSG1/YGL099W:RPS0A/YGR214W:NMD3/YHR170W:MRT4/YKL009W:RPS31/YLR167W:RPL6A/YML073C:BRX1/YOL077C:RPL25/YOL127W:RPL5/YPL131W:RPL11A/YPR102C
19538	protein metabolic process	103 out of 277 genes, 37.2%	1.22e-07	SSA3/YBL075C:RPS11B/YBR048W:HSP26/YBR072W:VID24/YBR105C:GRS1/YBR121C:SSE2/YBR169C:RPS6B/YBR181C:RPS9B/YBR189W:RPL21A/YBR191W:PSA1/YDL055C:RPS29B/YDL061C:RPL13A/YDL082W:RPL35B/YDL136W:BPL1/YDL141W:RPS11A/YDR025W:KRS1/YDR037W:AHA1/YDR214W:COX20/YDR231C:GGA1/YDR358W:RPL12B/YDR418W:RMT2/YDR465C:RPL27B/YDR471W:GIN4/YDR507C:EUG1/YDR518W:RPL12A/YEL054C:PMI40/YER003C:GIP2/YER054C:RPL34A/YER056C-A:RPS24A/…
44267	cellular protein metabolic process	102 out of 277 genes, 36.8%	5.84e-08	SSA3/YBL075C:RPS11B/YBR048W:HSP26/YBR072W:VID24/YBR105C:GRS1/YBR121C:SSE2/YBR169C:RPS6B/YBR181C:RPS9B/YBR189W:RPL21A/YBR191W:PSA1/YDL055C:RPS29B/YDL061C:RPL13A/YDL082W:RPL35B/YDL136W:BPL1/YDL141W:RPS11A/YDR025W:KRS1/YDR037W:AHA1/YDR214W:GGA1/YDR358W:RPL12B/YDR418W:RMT2/YDR465C:RPL27B/YDR471W:GIN4/YDR507C:EUG1/YDR518W:RPL12A/YEL054C:PMI40/YER003C:GIP2/YER054C:RPL34A/YER056C-A:RPS24A/YER074W:RPS8B/…
5991	trehalose metabolic process	6 out of 277 genes, 2.2%	0.00095	TPS1/YBR126C:NTH1/YDR001C:TPS2/YDR074W:UGP1/YKL035W:PGM1/YKL127W:ATH1/YPR026W
6006	glucose metabolic process	15 out of 277 genes, 5.4%	0.0039	VID24/YBR105C:TKL2/YBR117C:GLK1/YCL040W:GLC3/YEL011W:GIP2/YER054C:HXK1/YFR053C:GND2/YGR256W:SOL3/YHR163W:FBP26/YJL155C:UGP1/YKL035W:PGM1/YKL127W:GLG1/YKR058W:GID8/YMR135C:GPH1/YPR160W:GDB1/YPR184W
19318	hexose metabolic process	18 out of 277 genes, 6.5%	0.00018	VID24/YBR105C:TKL2/YBR117C:GLK1/YCL040W:PSA1/YDL055C:GLC3/YEL011W:PMI40/YER003C:GIP2/YER054C:HXK1/YFR053C:GND2/YGR256W:GRE3/YHR104W:SOL3/YHR163W:FBP26/YJL155C:UGP1/YKL035W:PGM1/YKL127W:GLG1/YKR058W:GID8/YMR135C:GPH1/YPR160W:GDB1/YPR184W
5996	monosaccharide metabolic process	19 out of 277 genes, 6.9%	0.00026	VID24/YBR105C:TKL2/YBR117C:GLK1/YCL040W:PSA1/YDL055C:QRI1/YDL103C:GLC3/YEL011W:PMI40/YER003C:GIP2/YER054C:HXK1/YFR053C:GND2/YGR256W:GRE3/YHR104W:SOL3/YHR163W:FBP26/YJL155C:UGP1/YKL035W:PGM1/YKL127W:GLG1/YKR058W:GID8/YMR135C:GPH1/YPR160W:GDB1/YPR184W
44262	cellular carbohydrate metabolic process	31 out of 277 genes, 11.2%	0.00018	VID24/YBR105C:TKL2/YBR117C:TPS1/YBR126C:GLK1/YCL040W:PSA1/YDL055C:QRI1/YDL103C:NTH1/YDR001C:TPS2/YDR074W:GLC3/YEL011W:PMI40/YER003C:GIP2/YER054C:HXK1/YFR053C:AMS1/YGL156W:MNT2/YGL257C:SKN1/YGR143W:GND2/YGR256W:GRE3/YHR104W:SOL3/YHR163W:RHR2/YIL053W:GUT2/YIL155C:FBP26/YJL155C:PMT4/YJR143C:UGP1/YKL035W:PGM1/YKL127W:MNN4/YKL201C:GLG1/YKR058W:DAK1/YML070W:GID8/YMR135C:ATH1/YPR026W:GPH1/YPR160W:GDB1/Y…
5975	carbohydrate metabolic process	32 out of 277 genes, 11.6%	0.00013	VID24/YBR105C:TKL2/YBR117C:TPS1/YBR126C:GLK1/YCL040W:PSA1/YDL055C:QRI1/YDL103C:NTH1/YDR001C:TPS2/YDR074W:GLC3/YEL011W:UTR2/YEL040W:PMI40/YER003C:GIP2/YER054C:HXK1/YFR053C:AMS1/YGL156W:MNT2/YGL257C:SKN1/YGR143W:GND2/YGR256W:GRE3/YHR104W:SOL3/YHR163W:RHR2/YIL053W:GUT2/YIL155C:FBP26/YJL155C:PMT4/YJR143C:UGP1/YKL035W:PGM1/YKL127W:MNN4/YKL201C:GLG1/YKR058W:DAK1/YML070W:GID8/YMR135C:ATH1/YPR026W:GPH1/Y…
